# Supplementary material for: Complementary Metaproteomic Approaches to Assess the Bacterioplankton Response toward a Phytoplankton Spring Bloom in the Southern North Sea
Source: Front Microbiol. 2017 Mar 24;8:442. doi: 10.3389/fmicb.2017.00442 (PMC5364173; doi:10.3389/fmicb.2017.00442)
Supplement: TABLE S1 — Summary of all identified proteins. [file Table_1.XLSX]

## Sheet: Table S1
Category	Locus tag	Name	RNA St 3	RNA St +	Membr protein	Mascot Score St3 ESI A	Mascot Score St3 ESI B	Mascot Score St3 ESI C	Mascot Score St3 MALDI TFE A	Mascot Score St3 MALDI TFE B	Mascot Score St3 MALDI TFE C	Mascot Score St3 ESI TFE A	Mascot Score St3 ESI TFE B	Mascot Score St3 ESI TFE C		Mascot Score St10 ESI A	Mascot Score St10 ESI B	Mascot Score St10 ESI C	Mascot Score St10 MALDI TFE A	Mascot Score St10 MALDI TFE B	Mascot Score St10 MALDI TFE C	Mascot Score St10 ESI TFE A	Mascot Score St10 ESI TFE B	Mascot Score St10 ESI TFE C		Peptides St3 ESI A	Peptides St3 ESI B	Peptides St3 ESI C	Peptides St3 MALDI TFE A	Peptides St3 MALDI TFE B	Peptides St3 MALDI TFE C	Peptides St3 ESI TFE A	Peptides St3 ESI TFE B	Peptides St3 ESI TFE C	Peptides St10 ESI A	Peptides St10 ESI B	Peptides St10 ESI C	Peptides St10 MALDI TFE A	Peptides St10 MALDI TFE B	Peptides St10 MALDI TFE C	Peptides St10 ESI TFE A	Peptides St10 ESI TFE B	Peptides St10 ESI TFE C	SC [%] St3 ESI A	SC [%] St3 ESI B	SC [%] St3 ESI C	SC [%] St3 MALDI TFE A	SC [%] St3 MALDI TFE B	SC [%] St3 MALDI TFE C
Amino acid metabolism
	NODE_2481637_length_51_cov_2.137255_1	PF00491:Arginase_family|TAX=unknown				0	0	0	64.1	0	0	96.7	123.4	107.3		0	0	0	0	0	0	0	0	55.9		0	0	0	1	0	0	1	2	2	0	0	0	0	0	0	0	0	1	0	0	0	15.6	0	0
	NODE_3349265_length_119_cov_3.462185_1	PF00464:Serine_hydroxymethyltransferase|TAX=unknown				0	0	0	0	0	0	0	102.9	0		0	0	0	0	0	0	0	0	0		0	0	0	0	0	0	0	2	0	0	0	0	0	0	0	0	0	0	0	0	0	0	0	0
	NODE_7331_length_90_cov_10.122222_1	PF00464:Serine_hydroxymethyltransferase|TAX=unknown	+			215.6	184.6	0	0	0	0	0	0	0		108.6	150.6	192.6	0	0	0	75.3	106	107.8		3	3	0	0	0	0	0	0	0	1	2	3	0	0	0	1	1	1	64.7	64.7	0	0	0	0
	NODE_1950690_length_63_cov_191.857147_1	PF00696:Amino_acid_kinase_family|TAX=unknown		+		80.8	87.2	99.8	0	0	0	0	0	0		0	0	0	0	0	0	0	0	0		1	1	1	0	0	0	0	0	0	0	0	0	0	0	0	0	0	0	29.8	29.8	29.8	0	0	0
	NODE_5969974_length_452_cov_6.926991_1	PF00696:Amino_acid_kinase_family|TAX=unknown		+		0	0	0	64.4	0	0	0	0	0		0	0	0	0	0	0	0	0	0		0	0	0	2	0	0	0	0	0	0	0	0	0	0	0	0	0	0	0	0	0	20	0	0
	NODE_2111380_length_103_cov_15.184466_1	PF01571:Aminomethyltransferase_folate-binding_domain|TAX=unknown				0	0	0	243.1	156.5	279.4	0	91.1	149.2		0	0	0	203.7	0	110	0	0	0		0	0	0	3	1	4	0	2	2	0	0	0	1	0	1	0	0	0	0	0	0	63.6	33.3	75.8
	NODE_9251171_length_83_cov_3.228916_1	PF01634:ATP_phosphoribosyltransferase|TAX=unknown				0	0	0	0	0	0	0	0	0		0	0	0	0	161.8	100.5	0	0	0		0	0	0	0	0	0	0	0	0	0	0	0	0	3	1	0	0	0	0	0	0	0	0	0
	NODE_474681_length_70_cov_54.371429_1	PF01678:Diaminopimelate_epimerase|TAX=unknown				0	0	0	0	120	0	0	0	0		0	0	0	105.5	105.8	0	132	0	0		0	0	0	0	1	0	0	0	0	0	0	0	1	1	0	2	0	0	0	0	0	0	21.9	0
	NODE_522034_length_98_cov_230.642853_1	PF01960:ArgJ_family|TAX=unknown		+		0	0	0	0	0	0	0	0	0		0	0	0	165.2	137.6	143.1	101.7	0	0		0	0	0	0	0	0	0	0	0	0	0	0	2	3	3	2	0	0	0	0	0	0	0	0
	NODE_5744523_length_41_cov_5.365854_1	PF02971:Formiminotransferase_domain|TAX=unknown				0	0	0	0	0	0	0	0	0		60.4	65.9	0	0	0	0	0	0	0		0	0	0	0	0	0	0	0	0	1	1	0	0	0	0	0	0	0	0	0	0	0	0	0
	NODE_919304_length_66_cov_76.378784_1	PF14748:Pyrroline-5-carboxylate_reductase_dimerisation|TAX=unknown				86.7	85.3	120.6	0	0	0	0	0	0		0	0	0	0	0	0	0	0	0		1	1	2	0	0	0	0	0	0	0	0	0	0	0	0	0	0	0	26.2	26.2	45.9	0	0	0
Antibiotic synthesis
	NODE_5187814_length_63_cov_2.000000_1	PF00668:Condensation_domain|TAX=unknown				0	0	0	0	0	0	0	0	0		87.7	0	0	0	0	0	0	0	0		0	0	0	0	0	0	0	0	0	2	0	0	0	0	0	0	0	0	0	0	0	0	0	0
ATP sythase
	NODE_5069057_length_229_cov_144.772919_1	PF00006:ATP_synthase_alpha/beta_family,_nucleotide-binding_domain,PF00306:ATP_synthase_alpha/beta_chain,_C_terminal_domain|TAX=unknown	+	+		0	0	0	0	0	0	0	0	0		0	0	0	0	0	0	0	0	54.9		0	0	0	0	0	0	0	0	0	0	0	0	0	0	0	0	0	1	0	0	0	0	0	0
	NODE_1238734_length_357_cov_86.848740_1	PF00006:ATP_synthase_alpha/beta_family,_nucleotide-binding_domain|TAX=TAX:root;cellular_organisms;Bacteria;Proteobacteria;Alphaproteobacteria;Rhizobiales;Xanthobacteraceae;Xanthobacter;Xanthobacter_autotrophicus;Xanthobacter_autotrophicus_Py2	+	+		0	0	0	95.4	0	0	0	0	0		0	0	0	0	0	0	0	0	0		0	0	0	1	0	0	0	0	0	0	0	0	0	0	0	0	0	0	0	0	0	22.4	0	0
	NODE_6423580_length_86_cov_86.744186_1	PF00006:ATP_synthase_alpha/beta_family,_nucleotide-binding_domain|TAX=unknown	+	+		0	0	0	0	0	0	0	0	0		0	0	0	235.6	0	146.3	184.6	85.7	0		0	0	0	0	0	0	0	0	0	0	0	0	3	0	2	3	2	0	0	0	0	0	0	0
	NODE_9878933_length_177_cov_2.276836_1	PF00006:ATP_synthase_alpha/beta_family,_nucleotide-binding_domain|TAX=unknown				0	0	0	0	0	0	0	0	0		0	76.7	0	0	0	0	0	0	0		0	0	0	0	0	0	0	0	0	0	1	0	0	0	0	0	0	0	0	0	0	0	0	0
	NODE_1169441_length_222_cov_63.076576_1	PF00119:ATP_synthase_A_chain|TAX=unknown	+	+		0	0	0	0	0	0	81.8	90	0		0	0	0	0	0	0	0	0	0		0	0	0	0	0	0	1	2	0	0	0	0	0	0	0	0	0	0	0	0	0	0	0	0
	NODE_4253817_length_639_cov_2.580595_2	PF00119:ATP_synthase_A_chain|TAX=unknown			+	0	0	0	0	0	0	0	65.3	0		0	0	0	0	0	0	0	0	0		0	0	0	0	0	0	0	1	0	0	0	0	0	0	0	0	0	0	0	0	0	0	0	0
	NODE_6788797_length_130_cov_4.976923_1	PF00119:ATP_synthase_A_chain|TAX=unknown	+		+	0	0	0	0	137.5	0	0	0	0		0	0	0	0	0	0	0	0	0		0	0	0	0	2	0	0	0	0	0	0	0	0	0	0	0	0	0	0	0	0	0	36.7	0
	NODE_1215032_length_226_cov_180.469025_1	PF00137:ATP_synthase_subunit_C|TAX=unknown	+	+		0	0	0	0	103.4	0	0	202.7	0		0	0	0	353.2	330.3	95.2	172	0	106.7		0	0	0	0	2	0	0	3	0	0	0	0	5	4	2	3	0	3	0	0	0	0	16.6	0
	NODE_4977044_length_1796_cov_12.448218_2	PF00213:ATP_synthase_delta_(OSCP)_subunit|TAX=unknown	+	+		0	0	91.4	0	0	0	0	0	0		0	0	0	0	0	0	0	0	0		0	0	2	0	0	0	0	0	0	0	0	0	0	0	0	0	0	0	0	0	5.8	0	0	0
	NODE_6005260_length_484_cov_122.481407_2	PF00213:ATP_synthase_delta_(OSCP)_subunit|TAX=unknown	+	+		0	0	0	0	0	0	0	0	0		0	0	0	217.2	147.5	0	0	0	0		0	0	0	0	0	0	0	0	0	0	0	0	4	3	0	0	0	0	0	0	0	0	0	0
	NODE_6181174_length_611_cov_4.260229_2	PF00213:ATP_synthase_delta_(OSCP)_subunit|TAX=unknown	+			0	0	0	0	0	0	0	0	0		0	0	0	0	0	0	209	144.7	98.3		0	0	0	0	0	0	0	0	0	0	0	0	0	0	0	3	2	1	0	0	0	0	0	0
	NODE_2951121_length_579_cov_11.770293_1	PF00231:ATP_synthase|TAX=unknown	+	+		58.2	0	90.6	0	0	0	0	0	0		0	0	0	0	0	0	0	0	0		1	0	2	0	0	0	0	0	0	0	0	0	0	0	0	0	0	0	23.3	0	51.7	0	0	0
	NODE_698519_length_1721_cov_11.189425_2	PF00231:ATP_synthase|TAX=unknown	+			0	0	0	0	144.8	0	0	0	0		0	0	101.7	177	0	0	0	0	0		0	0	0	0	2	0	0	0	0	0	0	2	3	0	0	0	0	0	0	0	0	0	5.2	0
	NODE_8881733_length_1166_cov_34.102058_3	PF00430:ATP_synthase_B/B'_CF(0)|TAX=unknown	+	+		0	0	0	0	0	0	0	0	0		0	0	0	111.6	0	0	0	0	0		0	0	0	0	0	0	0	0	0	0	0	0	2	0	0	0	0	0	0	0	0	0	0	0
	NODE_1307850_length_2948_cov_27.732361_3	PF02823:ATP_synthase,_Delta/Epsilon_chain,_beta-sandwich_domain|TAX=unknown	+			146.1	0	0	0	0	0	0	0	0		209.6	204.5	0	0	0	0	0	0	191.9		3	0	0	0	0	0	0	0	0	3	1	0	0	0	0	0	0	1	7.6	0	0	0	0	0
	NODE_153116_length_7464_cov_13.057878_2	PF02823:ATP_synthase,_Delta/Epsilon_chain,_beta-sandwich_domain|TAX=unknown	+	+		0	137.3	0	144	0	0	186.5	386.4	322.5		153.1	210.5	0	334.9	145.1	158.7	249.2	133.8	196.7		0	1	0	3	0	0	4	7	7	1	4	0	6	2	1	5	1	3	0	2.5	0	8.6	0	0
	NODE_768350_length_1414_cov_7.614569_2	PF02823:ATP_synthase,_Delta/Epsilon_chain,_beta-sandwich_domain|TAX=unknown				0	0	0	0	0	0	0	0	0		0	0	0	99.2	0	0	0	0	0		0	0	0	0	0	0	0	0	0	0	0	0	1	0	0	0	0	0	0	0	0	0	0	0
	NODE_4459044_length_38_cov_17.815790_1	PF02874:ATP_synthase_alpha/beta_family,_beta-barrel_domain|TAX=unknown				0	0	0	0	0	0	0	0	0		0	0	0	97.5	0	0	0	0	0		0	0	0	0	0	0	0	0	0	0	0	0	1	0	0	0	0	0	0	0	0	0	0	0
	NODE_7414781_length_88_cov_110.000000_1	PF02874:ATP_synthase_alpha/beta_family,_beta-barrel_domain|TAX=unknown	+	+		0	0	0	0	0	0	0	0	0		0	0	0	0	109.2	0	0	75.2	0		0	0	0	0	0	0	0	0	0	0	0	0	0	1	0	0	2	0	0	0	0	0	0	0
	NODE_827122_length_101_cov_923.188110_1	PF02874:ATP_synthase_alpha/beta_family,_beta-barrel_domain|TAX=unknown	+	+		0	0	59	0	0	0	0	63.5	0		0	0	0	0	0	0	0	0	0		0	0	1	0	0	0	0	1	0	0	0	0	0	0	0	0	0	0	0	0	24.1	0	0	0
C1 metabolism
	NODE_3855616_length_41_cov_26.463415_1	PF00763:Tetrahydrofolate_dehydrogenase/cyclohydrolase,_catalytic_domain|TAX=unknown				0	0	0	207.3	427.9	217.1	131.6	155.1	67.8		0	0	0	0	0	0	0	0	0		0	0	0	2	4	2	2	2	1	0	0	0	0	0	0	0	0	0	0	0	0	44.6	44.6	44.6
	NODE_1306248_length_180_cov_38.750000_1	PF06253:Trimethylamine_methyltransferase_(MTTB)|TAX=unknown				0	0	69	0	0	0	0	0	0		0	0	0	0	0	0	0	0	0		0	0	1	0	0	0	0	0	0	0	0	0	0	0	0	0	0	0	0	0	9.2	0	0	0
	NODE_5524589_length_41_cov_2.585366_1	PF02219:Methylenetetrahydrofolate_reductase|TAX=unknown				62.2	0	0	0	0	0	71.1	78.8	67		0	0	0	0	0	0	0	55.1	0		1	0	0	0	0	0	1	1	1	0	0	0	0	0	0	0	1	0	16.7	0	0	0	0	0
Carbohydrate metabolism
	NODE_1089247_length_1016_cov_6.836614_1	PF00953:Glycosyl_transferase_family_4|TAX=unknown				0	0	0	0	0	0	0	0	61.2		0	0	0	0	0	0	0	0	0		0	0	0	0	0	0	0	0	1	0	0	0	0	0	0	0	0	0	0	0	0	0	0	0
	NODE_2668801_length_305_cov_2.695082_1	PF00534:Glycosyl_transferases_group_1|TAX=unknown				0	0	0	0	0	0	0	0	0		150.2	85.7	0	0	150.3	0	0	0	0		0	0	0	0	0	0	0	0	0	3	2	0	0	3	0	0	0	0	0	0	0	0	0	0
	NODE_9443526_length_224_cov_2.602679_1	PF00535:Glycosyl_transferase_family_2|TAX=unknown		+		0	0	0	0	0	0	0	0	0		113	0	0	0	0	0	139.6	0	0		0	0	0	0	0	0	0	0	0	2	0	0	0	0	0	3	0	0	0	0	0	0	0	0
	NODE_2094430_length_10268_cov_8.928321_18	PF01915:Glycoside_hydrolase_family_3_C-terminal_domain|TAX=unknown				0	0	0	0	0	0	0	0	0		0	0	0	0	0	120.7	0	0	0		0	0	0	0	0	0	0	0	0	0	0	0	0	0	2	0	0	0	0	0	0	0	0	0
	NODE_2859280_length_74_cov_114.270271_1	PF01915:Glycoside_hydrolase_family_3_C-terminal_domain|TAX=unknown				75	67.4	71.5	69.1	156.4	161.7	110.7	143.6	115.2		0	0	0	0	191.8	128	106.6	0	73.6		1	1	1	1	2	3	2	2	2	0	0	0	0	3	2	1	0	1	13.9	13.9	13.9	13.9	30.6	30.6
	NODE_2861989_length_54_cov_3.962963_1	PF00391:PEP-utilising_enzyme,_mobile_domain|TAX=unknown				0	0	0	0	0	0	0	0	0		0	0	76.6	0	0	0	0	0	0		0	0	0	0	0	0	0	0	0	0	0	1	0	0	0	0	0	0	0	0	0	0	0	0
	NODE_1108259_length_2694_cov_20.044914_2	PF01261:Xylose_isomerase-like_TIM_barrel|TAX=unknown		+		121.1	0	0	207.2	219.4	177.1	142.6	264.6	272.6		0	0	0	207.1	162.9	117	122.2	0	0		2	0	0	2	2	2	2	3	3	0	0	0	2	1	1	2	0	0	15.7	0	0	15.7	15.7	15.7
	NODE_676_length_1153_cov_47.227234_2	PF01380:SIS_domain (sugar isomerase)|TAX=unknown	+	+		0	74.9	58	0	0	0	58.6	141.8	117.5		0	60.3	0	0	0	0	75.3	0	0		0	1	1	0	0	0	1	3	3	0	1	0	0	0	0	2	0	0	0	7	7	0	0	0
	NODE_3195186_length_10740_cov_13.514805_2	PF01943:Polysaccharide_biosynthesis_protein,PF14667:Polysaccharide_biosynthesis_C-terminal_domain|TAX=unknown				125.5	0	99.2	0	0	0	0	0	0		0	126.2	0	0	0	0	0	0	0		2	0	2	0	0	0	0	0	0	0	3	0	0	0	0	0	0	0	5.3	0	4.2	0	0	0
	NODE_2466056_length_188_cov_2.547872_1	PF04198:Putative_sugar-binding_domain|TAX=unknown				0	0	0	0	0	0	0	87.7	0		0	0	0	0	0	0	0	0	0		0	0	0	0	0	0	0	2	0	0	0	0	0	0	0	0	0	0	0	0	0	0	0	0
	NODE_5370981_length_91_cov_2.164835_1	PF06026:Ribose_5-phosphate_isomerase_A_(phosphoriboisomerase_A)|TAX=unknown		+		0	69.8	0	0	0	0	0	0	0		0	58.5	0	0	0	0	0	0	0		0	1	0	0	0	0	0	0	0	0	1	0	0	0	0	0	0	0	0	21.9	0	0	0	0
	NODE_1158402_length_226_cov_3.203540_1	PF07995:Glucose_/_Sorbosone_dehydrogenase|TAX=unknown	+			0	0	0	0	0	0	0	0	70.2		0	0	0	0	0	0	0	0	0		0	0	0	0	0	0	0	0	1	0	0	0	0	0	0	0	0	0	0	0	0	0	0	0
	NODE_327839_length_111_cov_300.468475_1	PF07995:Glucose_/_Sorbosone_dehydrogenase|TAX=unknown	+	+		0	0	0	63.5	0	0	0	0	0		0	0	0	0	0	0	0	0	0		0	0	0	1	0	0	0	0	0	0	0	0	0	0	0	0	0	0	0	0	0	33.3	0	0
	NODE_437674_length_29514_cov_42.308903_26	PF07995:Glucose_/_Sorbosone_dehydrogenase|TAX=unknown				0	90.8	98.6	0	0	0	69	95.3	73.2		0	0	0	0	0	0	93.5	0	90.4		0	2	2	0	0	0	1	2	1	0	0	0	0	0	0	1	0	1	0	7.1	7.1	0	0	0
	NODE_375201_length_211_cov_3.199052_1	PF03567:Sulfotransferase_family|TAX=unknown				0	0	0	0	0	0	0	0	0		0	0	0	0	0	0	0	0	85.4		0	0	0	0	0	0	0	0	0	0	0	0	0	0	0	0	0	1	0	0	0	0	0	0
	NODE_3119978_length_41_cov_11.195122_1	PF02782:FGGY_family_of_carbohydrate_kinases,_C-terminal_domain|TAX=unknown				126.7	134.4	129.1	0	0	0	0	0	0		0	0	0	0	0	0	0	0	0		2	2	2	0	0	0	0	0	0	0	0	0	0	0	0	0	0	0	20.3	20.3	20.3	0	0	0
Cofactor synthesis
	NODE_5766434_length_1761_cov_9.583191_2	PF01923:Cobalamin_adenosyltransferase|TAX=unknown				0	0	0	0	0	0	0	0	69.7		0	0	0	0	0	0	0	0	0		0	0	0	0	0	0	0	0	1	0	0	0	0	0	0	0	0	0	0	0	0	0	0	0
	NODE_4845499_length_127_cov_16.000000_1	PF02683:Cytochrome_C_biogenesis_protein_transmembrane_region|TAX=unknown		+		110.4	102.6	116.8	91.8	108.9	0	210.7	257.5	227.3		117.4	135.2	0	238.5	185.2	107.7	266.3	185.1	198		2	2	2	1	1	0	2	3	3	2	2	0	3	2	1	3	2	2	38.5	38.5	38.5	16.7	16.7	0
	NODE_5917997_length_148_cov_8.175675_1	PF02683:Cytochrome_C_biogenesis_protein_transmembrane_region|TAX=unknown		+		70.8	103.3	72.9	0	0	0	55.1	0	79.7		0	0	0	0	0	0	0	0	0		1	1	1	0	0	0	1	0	1	0	0	0	0	0	0	0	0	0	25.8	25.8	25.8	0	0	0
	NODE_1144224_length_1729_cov_15.762290_1	PF02571:Precorrin-6x_reductase_CbiJ/CobK|TAX=unknown				0	0	0	0	0	0	0	0	0		0	0	0	0	0	0	100.9	79.3	0		0	0	0	0	0	0	0	0	0	0	0	0	0	0	0	1	1	0	0	0	0	0	0	0
	NODE_2988460_length_143_cov_2.671329_1	PF05140:ResB-like_family|TAX=unknown				0	0	0	0	0	0	0	0	0		0	0	0	105.8	135.8	117.4	0	0	0		0	0	0	0	0	0	0	0	0	0	0	0	2	2	2	0	0	0	0	0	0	0	0	0
	NODE_215047_length_67_cov_79.074623_1	PF09084:NMT1/THI5_like (thioamine synthesis)|TAX=unknown	+			78.6	78.3	66.1	0	0	0	0	0	0		0	0	58.7	0	0	0	0	0	0		1	1	1	0	0	0	0	0	0	0	0	1	0	0	0	0	0	0	7.6	7.6	7.6	0	0	0
	NODE_334988_length_106_cov_650.735840_1	PF09084:NMT1/THI5_like|TAX=unknown	+	+		82.8	0	0	194.1	269.9	209.2	118.2	135.1	0		0	0	0	230.5	180.5	110.9	0	0	0		2	0	0	2	3	3	3	3	0	0	0	0	3	2	2	0	0	0	24.6	0	0	24.6	24.6	24.6
	NODE_6616049_length_572_cov_15.791958_1	PF09084:NMT1/THI5_like|TAX=unknown				0	0	0	104.2	94.2	0	58.3	62.8	0		0	0	0	101.2	0	0	0	0	0		0	0	0	1	1	0	1	1	0	0	0	0	1	0	0	0	0	0	0	0	0	4.7	4.7	0
	NODE_2024357_length_620_cov_3.083871_1	PF02540:NAD_synthase|TAX=unknown	+			0	0	0	0	0	0	0	0	0		0	0	0	0	0	83.1	0	0	0		0	0	0	0	0	0	0	0	0	0	0	0	0	0	1	0	0	0	0	0	0	0	0	0
Cell division / structure / envelope
	NODE_11694663_length_182_cov_2.302198_1	PF00091:Tubulin/FtsZ_family,_GTPase_domain|TAX=unknown	+			0	0	0	0	0	0	0	0	0		260.3	237.2	122.7	273.6	0	0	199.6	262.4	299.9		0	0	0	0	0	0	0	0	0	3	4	2	4	0	0	3	4	6	0	0	0	0	0	0
	NODE_9717471_length_121_cov_4.082644_1	PF00091:Tubulin/FtsZ_family,_GTPase_domain|TAX=unknown				85.2	66.5	81.2	61.5	0	0	0	72.8	0		74.1	75.6	83.5	0	0	0	0	53.1	56.4		1	1	1	1	0	0	0	1	0	1	1	1	0	0	0	0	1	1	16.7	16.7	16.7	16.7	0	0
	NODE_11615753_length_70_cov_4.128572_1	PF00022:Actin|TAX=unknown		+		0	62.4	0	0	228.3	0	0	0	0		0	0	58.4	0	0	0	0	56.2	0		0	1	0	0	2	0	0	0	0	0	0	1	0	0	0	0	1	0	0	21.1	0	0	53.7	0
	NODE_8916974_length_70_cov_3.885714_1	PF00022:Actin|TAX=unknown				0	0	0	0	0	0	0	0	0		0	0	0	92.7	0	0	0	0	0		0	0	0	0	0	0	0	0	0	0	0	0	1	0	0	0	0	0	0	0	0	0	0	0
	NODE_10049314_length_186_cov_2.704301_1	PF00225:Kinesin_motor_domain|TAX=unknown				68.2	53.3	0	71.1	87	123.7	186	184.1	186		86.9	63.5	0	93.6	0	91.2	120.7	138.2	132.9		1	1	0	1	1	2	3	3	3	1	1	0	2	0	2	2	3	3	21.8	21.8	0	21.8	21.8	40
	NODE_2381449_length_1673_cov_12.111177_1	PF01391:Collagen_triple_helix_repeat_(20_copies)|TAX=unknown	+	+		0	0	0	0	0	0	0	0	0		0	0	0	0	0	0	74.7	0	0		0	0	0	0	0	0	0	0	0	0	0	0	0	0	0	1	0	0	0	0	0	0	0	0
	NODE_5943471_length_235_cov_2.736170_1	PF01391:Collagen_triple_helix_repeat_(20_copies)|TAX=unknown				0	52.8	0	0	0	0	0	0	0		0	0	0	0	0	0	0	0	0		0	1	0	0	0	0	0	0	0	0	0	0	0	0	0	0	0	0	0	16.7	0	0	0	0
	NODE_12023113_length_610_cov_4.322951_1	PF01576:Myosin_tail|TAX=unknown	+			0	0	0	0	0	0	0	0	0		0	0	0	0	143.1	0	0	0	0		0	0	0	0	0	0	0	0	0	0	0	0	0	2	0	0	0	0	0	0	0	0	0	0
	NODE_1922786_length_2371_cov_63.800083_2	PF02661:Fic/DOC_family|TAX=unknown				0	0	0	249.2	321.2	367.9	0	102.1	94.2		0	0	0	0	108.1	0	0	0	0		0	0	0	2	2	3	0	2	2	0	0	0	0	1	0	0	0	0	0	0	0	64.2	64.2	68.7
	NODE_761862_length_141_cov_4.460993_1	PF03953:Tubulin_C-terminal_domain|TAX=TAX:root;Viruses;dsDNA_viruses,_no_RNA_stage;Herpesvirales;Herpesviridae	+	+		79.7	0	0	0	0	0	0	0	0		0	0	0	0	0	0	0	0	0		1	0	0	0	0	0	0	0	0	0	0	0	0	0	0	0	0	0	29.8	0	0	0	0	0
	NODE_1857519_length_2563_cov_11.529848_5	PF05164:Cell_division_protein_ZapA|TAX=unknown				0	0	0	0	0	0	0	66.3	68		0	0	0	0	0	0	0	0	0		0	0	0	0	0	0	0	1	1	0	0	0	0	0	0	0	0	0	0	0	0	0	0	0
	NODE_305167_length_528_cov_22.689394_1	PF08245:Mur_ligase_middle_domain|TAX=unknown				0	0	0	0	0	0	71.4	132.2	135.1		0	0	0	0	0	0	0	0	0		0	0	0	0	0	0	1	2	3	0	0	0	0	0	0	0	0	0	0	0	0	0	0	0
DNA / RNA metabolism
	NODE_7165217_length_69_cov_2.333333_1	PF00398:Ribosomal_RNA_adenine_dimethylase|TAX=unknown				0	0	0	0	0	109.7	0	0	0		0	0	0	0	0	0	0	0	0		0	0	0	0	0	1	0	0	0	0	0	0	0	0	0	0	0	0	0	0	0	0	0	22.6
	NODE_440139_length_3623_cov_89.975708_1	PF00270:DEAD/DEAH_box_helicase,PF00271:Helicase_conserved_C-terminal_domain,PF01336:OB-fold_nucleic_acid_binding_domain|TAX=unknown		+		0	81.6	58.9	0	0	0	0	0	0		0	0	0	0	0	0	0	0	0		0	1	1	0	0	0	0	0	0	0	0	0	0	0	0	0	0	0	0	20.4	20.4	0	0	0
	NODE_667105_length_419_cov_24.007160_2	PF00270:DEAD/DEAH_box_helicase|TAX=unknown				0	0	0	59.1	126.3	125	141.5	137.3	131.8		0	0	0	123.4	128.7	123.7	151.2	154.7	142.6		0	0	0	1	1	1	1	1	2	0	0	0	1	1	1	2	2	2	0	0	0	23.1	23.1	23.1
	NODE_8341342_length_174_cov_4.396552_1	PF00958:GMP_synthase_C_terminal_domain|TAX=TAX:root;cellular_organisms;Bacteria;Proteobacteria;Betaproteobacteria;Burkholderiales;Alcaligenaceae;Achromobacter;Achromobacter_xylosoxidans;Achromobacter_xylosoxidans_NH44784-1996				0	0	0	0	0	105.1	0	0	0		0	0	0	0	0	0	0	0	0		0	0	0	0	0	1	0	0	0	0	0	0	0	0	0	0	0	0	0	0	0	0	0	28.8
	NODE_8648_length_632_cov_135.495255_1	PF01844:HNH_endonuclease|TAX=unknown		+		0	0	0	0	0	0	0	0	0		58.7	0	0	0	0	0	0	0	0		0	0	0	0	0	0	0	0	0	1	0	0	0	0	0	0	0	0	0	0	0	0	0	0
	NODE_11258261_length_76_cov_2.039474_1	PF13177:DNA_polymerase_III,_delta_subunit|TAX=unknown				0	0	0	0	0	0	0	0	0		0	70.3	0	0	0	0	0	0	0		0	0	0	0	0	0	0	0	0	0	1	0	0	0	0	0	0	0	0	0	0	0	0	0
	NODE_2109292_length_849_cov_99.522964_1	PF00271:Helicase_conserved_C-terminal_domain,PF07516:SecA_Wing_and_Scaffold_domain|TAX=unknown	+	+		0	0	0	0	0	0	0	0	0		0	82.7	0	0	0	0	0	0	0		0	0	0	0	0	0	0	0	0	0	1	0	0	0	0	0	0	0	0	0	0	0	0	0
	NODE_817738_length_970_cov_66.250519_1	PF00271:Helicase_conserved_C-terminal_domain,PF07517:SecA_DEAD-like_domain,PF07516:SecA_Wing_and_Scaffold_domain|TAX=unknown		+		113.1	0	62.6	0	0	0	0	0	0		0	0	0	0	0	0	0	0	0		2	0	1	0	0	0	0	0	0	0	0	0	0	0	0	0	0	0	21.8	0	12.6	0	0	0
	NODE_677598_length_161_cov_4.807454_1	PF00334:Nucleoside_diphosphate_kinase|TAX=unknown	+	+		64.8	0	0	0	0	0	0	0	0		0	0	0	0	0	0	0	0	0		1	0	0	0	0	0	0	0	0	0	0	0	0	0	0	0	0	0	13.2	0	0	0	0	0
	NODE_131429_length_117_cov_37.769230_1	PF00521:DNA_gyrase/topoisomerase_IV,_subunit_A|TAX=unknown				175.9	106.4	92.5	0	0	0	0	0	0		0	0	0	0	0	0	0	0	0		2	1	1	0	0	0	0	0	0	0	0	0	0	0	0	0	0	0	23.4	12	12	0	0	0
	NODE_1427367_length_76_cov_12.960526_1	PF00521:DNA_gyrase/topoisomerase_IV,_subunit_A|TAX=unknown	+			0	0	0	0	0	0	60.2	152.2	0		0	0	0	0	0	0	0	0	0		0	0	0	0	0	0	1	2	0	0	0	0	0	0	0	0	0	0	0	0	0	0	0	0
	NODE_4547335_length_276_cov_2.793478_1	PF00176:SNF2_family_N-terminal_domain (transcriptional regulation)|TAX=unknown				0	0	0	197.7	0	134.9	122.6	0	161.7		0	0	0	0	0	98.9	0	0	0		0	0	0	3	0	3	2	0	3	0	0	0	0	0	2	0	0	0	0	0	0	8.1	0	8.8
	NODE_8103189_length_106_cov_4.971698_1	PF00293:NUDIX_domain|TAX=unknown				0	58	0	0	0	0	0	0	0		104.4	123.6	0	0	0	0	0	0	0		0	1	0	0	0	0	0	0	0	1	2	0	0	0	0	0	0	0	0	14.1	0	0	0	0
	NODE_10694948_length_121_cov_10.305785_1	PF00478:IMP_dehydrogenase_/_GMP_reductase_domain|TAX=unknown		+		0	0	0	151.5	194.9	188.9	0	158.2	152.7		0	0	0	197.6	168.3	153.3	125.3	117.8	0		0	0	0	2	1	1	0	2	1	0	0	0	2	2	2	1	2	0	0	0	0	20.9	14.2	14.2
	NODE_144319_length_911_cov_86.378708_1	PF01131:DNA_topoisomerase,PF01396:Topoisomerase_DNA_binding_C4_zinc_finger|TAX=unknown	+			0	0	0	0	0	0	0	0	0		0	0	0	0	0	0	0	56.5	76.4		0	0	0	0	0	0	0	0	0	0	0	0	0	0	0	0	1	1	0	0	0	0	0	0
	NODE_4540133_length_61_cov_14.737705_1	PF01131:DNA_topoisomerase|TAX=unknown				0	0	0	0	0	0	0	0	0		0	0	0	0	116	0	0	0	0		0	0	0	0	0	0	0	0	0	0	0	0	0	1	0	0	0	0	0	0	0	0	0	0
	NODE_916950_length_576_cov_26.687500_1	PF01131:DNA_topoisomerase|TAX=unknown				134.2	0	115.8	0	0	0	0	0	0		0	0	0	0	0	0	0	0	0		3	0	2	0	0	0	0	0	0	0	0	0	0	0	0	0	0	0	44.8	0	35.4	0	0	0
	NODE_4234379_length_111_cov_2.027027_1	PF00625:Guanylate_kinase|TAX=unknown				86.9	65.8	0	0	0	0	0	0	0		0	0	0	0	0	0	0	0	0		2	1	0	0	0	0	0	0	0	0	0	0	0	0	0	0	0	0	29.6	21	0	0	0	0
	NODE_1825839_length_663_cov_24.751131_1	PF00773:RNB_domain,PF00575:S1_RNA_binding_domain|TAX=unknown				0	0	0	72.4	249.6	241.1	136.9	233	213.2		0	0	0	155.8	0	0	141.9	0	0		0	0	0	1	3	4	3	3	5	0	0	0	2	0	0	2	0	0	0	0	0	8.8	22.1	31.5
	NODE_1148139_length_41_cov_40.121952_1	PF00773:RNB_domain|TAX=unknown				0	0	0	0	0	0	0	0	0		0	216	0	0	0	0	0	0	0		0	0	0	0	0	0	0	0	0	0	4	0	0	0	0	0	0	0	0	0	0	0	0	0
	NODE_140184_length_178_cov_246.662918_1	PF01180:Dihydroorotate_dehydrogenase|TAX=unknown				0	0	0	0	108.3	0	106.2	143.8	112.5		0	0	0	0	0	0	161.1	105.2	0		0	0	0	0	2	0	2	2	2	0	0	0	0	0	0	3	2	0	0	0	0	0	51	0
	NODE_5192787_length_41_cov_2.560976_1	PF01180:Dihydroorotate_dehydrogenase|TAX=unknown				0	0	0	0	0	0	0	66.4	0		0	0	0	92.6	169.4	0	0	52.6	56.4		0	0	0	0	0	0	0	1	0	0	0	0	2	3	0	0	1	1	0	0	0	0	0	0
	NODE_2234936_length_41_cov_3.317073_1	PF01507:Phosphoadenosine_phosphosulfate_reductase_family|TAX=unknown				67.2	0	0	0	0	0	0	0	0		0	0	0	0	0	0	0	0	0		1	0	0	0	0	0	0	0	0	0	0	0	0	0	0	0	0	0	10.9	0	0	0	0	0
	NODE_4079637_length_8169_cov_18.616354_6	PF01715:IPP_transferase,PF01745:Isopentenyl_transferase|TAX=unknown				0	0	0	0	97.8	0	0	0	0		0	0	0	120.1	111.6	0	0	0	0		0	0	0	0	2	0	0	0	0	0	0	0	2	2	0	0	0	0	0	0	0	0	2.7	0
	NODE_923609_length_106_cov_2.650943_1	PF02151:UvrB/uvrC_motif|TAX=unknown				0	0	0	0	170	0	0	0	0		0	0	0	0	0	0	0	0	0		0	0	0	0	2	0	0	0	0	0	0	0	0	0	0	0	0	0	0	0	0	0	15.2	0
	NODE_3452829_length_82_cov_2.634146_1	PF02511:Thymidylate_synthase_complementing_protein|TAX=unknown				0	0	100.9	0	0	0	0	0	0		0	0	0	0	0	0	0	0	0		0	0	2	0	0	0	0	0	0	0	0	0	0	0	0	0	0	0	0	0	35.8	0	0	0
	NODE_1612050_length_127_cov_136.913391_1	PF03167:Uracil_DNA_glycosylase_superfamily|TAX=unknown				0	0	0	82.9	189.4	120.3	0	102	0		0	0	0	0	0	0	0	0	0		0	0	0	1	2	3	0	2	0	0	0	0	0	0	0	0	0	0	0	0	0	32.1	44.9	59
	NODE_3992349_length_54_cov_106.000000_1	PF03725:3'_exoribonuclease_family,_domain_2|TAX=unknown				0	0	0	0	0	0	0	70.6	0		0	0	0	0	0	0	0	0	72		0	0	0	0	0	0	0	1	0	0	0	0	0	0	0	0	0	1	0	0	0	0	0	0
	NODE_2500546_length_101_cov_2.950495_1	PF03989:DNA_gyrase_C-terminal_domain,_beta-propeller|TAX=unknown	+			0	0	0	0	0	0	0	82.5	0		0	0	0	0	0	0	0	0	0		0	0	0	0	0	0	0	2	0	0	0	0	0	0	0	0	0	0	0	0	0	0	0	0
	NODE_2866804_length_209_cov_3.440191_1	PF04851:Type_III_restriction_enzyme,_res_subunit|TAX=unknown				0	80.3	0	0	0	0	0	0	0		57.9	95.4	0	0	0	0	0	0	0		0	1	0	0	0	0	0	0	0	1	2	0	0	0	0	0	0	0	0	30.2	0	0	0	0
	NODE_2180840_length_618_cov_12.800971_1	PF07733:Bacterial_DNA_polymerase_III_alpha_subunit|TAX=unknown		+		0	119.3	72.2	0	0	0	0	0	0		0	107.1	0	0	0	0	0	0	0		0	2	2	0	0	0	0	0	0	0	2	0	0	0	0	0	0	0	0	54.4	35.1	0	0	0
	NODE_1408388_length_197_cov_5.796954_1	PF07992:Pyridine_nucleotide-disulphide_oxidoreductase|TAX=unknown				79.3	52.4	0	0	0	0	0	0	0		0	0	0	0	0	0	0	0	0		1	1	0	0	0	0	0	0	0	0	0	0	0	0	0	0	0	0	31.5	31.5	0	0	0	0
	NODE_21186_length_118_cov_705.669495_1	PF07992:Pyridine_nucleotide-disulphide_oxidoreductase|TAX=unknown		+		0	0	0	0	0	0	87.2	111.8	0		0	0	0	0	0	0	0	0	0		0	0	0	0	0	0	2	2	0	0	0	0	0	0	0	0	0	0	0	0	0	0	0	0
	NODE_469252_length_108_cov_45.611111_1	PF07992:Pyridine_nucleotide-disulphide_oxidoreductase|TAX=unknown				0	0	0	0	0	0	0	0	0		80.8	190	0	0	0	0	0	0	0		0	0	0	0	0	0	0	0	0	1	3	0	0	0	0	0	0	0	0	0	0	0	0	0
	NODE_578689_length_1152_cov_85.750870_2	PF07992:Pyridine_nucleotide-disulphide_oxidoreductase|TAX=unknown				0	101.1	0	0	0	0	0	0	0		0	0	0	0	0	0	0	0	0		0	2	0	0	0	0	0	0	0	0	0	0	0	0	0	0	0	0	0	9.4	0	0	0	0
	NODE_747497_length_243_cov_147.670776_1	PF07992:Pyridine_nucleotide-disulphide_oxidoreductase|TAX=unknown	+	+		64.4	0	0	0	0	0	72.2	87.8	79		0	0	0	0	0	0	0	0	0		1	0	0	0	0	0	1	2	2	0	0	0	0	0	0	0	0	0	3.2	0	0	0	0	0
	NODE_881254_length_66_cov_5.378788_1	PF07992:Pyridine_nucleotide-disulphide_oxidoreductase|TAX=unknown				0	0	0	0	0	0	0	0	0		0	56.7	0	0	0	0	0	0	0		0	0	0	0	0	0	0	0	0	0	1	0	0	0	0	0	0	0	0	0	0	0	0	0
	NODE_1866312_length_252_cov_45.091270_1	PF07650:KH_domain|TAX=unknown		+		0	0	0	0	0	0	0	0	0		0	79.2	0	0	0	0	0	0	0		0	0	0	0	0	0	0	0	0	0	2	0	0	0	0	0	0	0	0	0	0	0	0	0
	NODE_774242_length_407_cov_2.135135_1	PF07650:KH_domain|TAX=unknown				0	0	0	0	0	0	0	0	0		0	0	0	0	100.3	0	115.5	67.7	0		0	0	0	0	0	0	0	0	0	0	0	0	0	3	0	2	1	0	0	0	0	0	0	0
	NODE_103845_length_1907_cov_56.995804_1	PF08272:Topoisomerase_I_zinc-ribbon-like|TAX=unknown				0	80.3	0	0	0	0	0	0	0		0	73	0	0	0	0	0	0	0		0	1	0	0	0	0	0	0	0	0	1	0	0	0	0	0	0	0	0	8.5	0	0	0	0
	NODE_1785201_length_2687_cov_53.441383_1	PF12705:PD-(D/E)XK_nuclease_superfamily,PF13361:UvrD-like_helicase_C-terminal_domain|TAX=unknown				0	68	0	0	0	0	0	0	0		0	69.5	65	0	0	0	0	0	0		0	1	0	0	0	0	0	0	0	0	1	1	0	0	0	0	0	0	0	18.5	0	0	0	0
	NODE_1297145_length_274_cov_74.182480_1	PF12826:Helix-hairpin-helix_motif,PF08459:UvrC_Helix-hairpin-helix_N-terminal|TAX=unknown		+		0	0	0	0	0	0	0	83	0		0	0	0	0	0	0	0	0	0		0	0	0	0	0	0	0	1	0	0	0	0	0	0	0	0	0	0	0	0	0	0	0	0
	NODE_11829973_length_357_cov_2.571429_1	PF13207:AAA_domain,PF02224:Cytidylate_kinase|TAX=unknown				59.7	56.5	60.1	0	0	0	0	0	0		95.4	83.7	0	0	0	0	0	0	0		1	1	1	0	0	0	0	0	0	2	2	0	0	0	0	0	0	0	21.4	21.4	21.4	0	0	0
	NODE_1283180_length_41_cov_2.024390_1	PF13589:Histidine_kinase-,_DNA_gyrase_B-,_and_HSP90-like_ATPase|TAX=unknown				0	0	0	83.3	168.9	0	0	156.6	0		0	0	0	105.1	0	0	110.7	54.1	79.9		0	0	0	1	2	0	0	2	0	0	0	0	1	0	0	2	1	2	0	0	0	27.9	55.7	0
	NODE_3119267_length_71_cov_31.535212_1	PF13562:Sugar_nucleotidyl_transferase|TAX=unknown				0	0	0	0	0	0	0	0	70		0	0	0	0	0	0	0	0	0		0	0	0	0	0	0	0	0	1	0	0	0	0	0	0	0	0	0	0	0	0	0	0	0
	NODE_4320137_length_31_cov_5.709677_1	PF13742:OB-fold_nucleic_acid_binding_domain|TAX=unknown				149.1	121.3	139.3	0	0	0	0	0	0		0	0	0	0	0	0	0	0	0		2	1	2	0	0	0	0	0	0	0	0	0	0	0	0	0	0	0	8.6	3.6	8.6	0	0	0
Efflux systems / resistance / detoxification
	NODE_2542091_length_1208_cov_5.591887_1	PF00873:AcrB/AcrD/AcrF_family|TAX=unknown			+	0	0	0	0	0	0	0	65	0		0	0	0	0	0	0	0	0	0		0	0	0	0	0	0	0	1	0	0	0	0	0	0	0	0	0	0	0	0	0	0	0	0
	NODE_880873_length_551_cov_3.196007_1	PF00873:AcrB/AcrD/AcrF_family|TAX=unknown		+	+	96	74.5	98	110.7	158.5	180.2	90.4	113.6	81.9		0	0	0	0	0	0	0	0	0		1	1	1	1	1	1	1	1	1	0	0	0	0	0	0	0	0	0	32.1	32.1	32.1	32.1	32.1	32.1
	NODE_4151897_length_94_cov_52.542553_1	PF01554:MatE|TAX=unknown				0	0	0	124	119	167.4	132.6	155.5	118.7		0	0	0	0	171.1	149.7	114.6	110.2	108.2		0	0	0	2	2	2	2	2	2	0	0	0	0	2	2	2	2	2	0	0	0	24.5	24.5	24.5
	NODE_1204224_length_127_cov_2.220472_1	PF01636:Phosphotransferase_enzyme_family|TAX=unknown				88.7	0	0	0	0	0	0	0	0		69.9	102.1	0	0	0	0	0	0	0		2	0	0	0	0	0	0	0	0	1	1	0	0	0	0	0	0	0	26.2	0	0	0	0	0
	NODE_3402737_length_1233_cov_5.908354_1	PF01725:Ham1_family|TAX=unknown				0	0	0	0	0	0	0	0	0		62.9	0	0	0	0	0	0	0	0		0	0	0	0	0	0	0	0	0	1	0	0	0	0	0	0	0	0	0	0	0	0	0	0
	NODE_686174_length_1208_cov_24.717714_1	PF01914:MarC_family_integral_membrane_protein|TAX=unknown			+	0	0	0	0	0	0	131.4	120.4	113.2		0	0	0	0	0	0	83.6	65.3	54.9		0	0	0	0	0	0	2	2	2	0	0	0	0	0	0	1	1	1	0	0	0	0	0	0
	NODE_1904986_length_3507_cov_52.057030_2	PF02537:CrcB-like_protein|TAX=unknown	+			0	0	0	0	89	0	56	0	0		0	0	0	0	0	0	0	0	0		0	0	0	0	2	0	1	0	0	0	0	0	0	0	0	0	0	0	0	0	0	0	40.7	0
	NODE_1526223_length_2229_cov_3.061463_2	PF02798:Glutathione_S-transferase,_N-terminal_domain,PF13417:Glutathione_S-transferase,_N-terminal_domain|TAX=unknown				0	0	0	0	0	0	54.3	0	0		0	0	0	0	0	0	0	0	0		0	0	0	0	0	0	1	0	0	0	0	0	0	0	0	0	0	0	0	0	0	0	0	0
	NODE_174349_length_93_cov_26.569893_1	PF13417:Glutathione_S-transferase,_N-terminal_domain|TAX=unknown				70.2	89.8	82.3	73.7	141.6	110.9	74.5	212.9	85.7		0	0	0	127.5	156.6	109.2	0	0	0		1	1	1	1	2	2	1	3	1	0	0	0	1	2	1	0	0	0	6.2	6.2	6.2	6.2	15.6	15.6
	NODE_2349005_length_1168_cov_13.630137_1	PF13417:Glutathione_S-transferase,_N-terminal_domain|TAX=unknown				72.3	82.5	81.5	0	0	0	0	0	0		0	0	0	0	0	0	0	0	0		1	1	1	0	0	0	0	0	0	0	0	0	0	0	0	0	0	0	22	22	22	0	0	0
General metabolism
	NODE_726231_length_7673_cov_42.809723_5	PF00106:short_chain_dehydrogenase,PF13561:Enoyl-(Acyl_carrier_protein)_reductase|TAX=unknown		+		0	0	80.7	0	0	0	0	0	0		0	0	0	0	0	0	0	0	0		0	0	2	0	0	0	0	0	0	0	0	0	0	0	0	0	0	0	0	0	5.1	0	0	0
	NODE_2808991_length_319_cov_4.253919_1	PF00106:short_chain_dehydrogenase|TAX=TAX:root;cellular_organisms;Bacteria;Terrabacteria_group;Actinobacteria;Actinobacteria;Streptomycetales;Streptomycetaceae;Streptomyces;Streptomyces_cattleya;Streptomyces_cattleya_NRRL_8057_=_DSM_46488				81.9	64.5	81.9	0	0	0	0	0	0		0	73.3	0	0	0	0	0	0	0		1	1	1	0	0	0	0	0	0	0	1	0	0	0	0	0	0	0	14.1	14.1	14.1	0	0	0
	NODE_1500078_length_160_cov_46.187500_1	PF00106:short_chain_dehydrogenase|TAX=unknown				197.3	198.9	139.3	206.8	0	0	147.5	245.1	128.5		137.2	156	0	129.5	0	0	188.5	121.7	94.5		3	3	2	3	0	0	2	3	2	2	2	0	1	0	0	3	2	1	17.6	17.6	17	32.4	0	0
	NODE_2158240_length_107_cov_2.028037_1	PF00106:short_chain_dehydrogenase|TAX=unknown				0	57.5	0	0	0	0	0	0	0		0	0	0	0	0	0	0	0	0		0	1	0	0	0	0	0	0	0	0	0	0	0	0	0	0	0	0	0	17.4	0	0	0	0
	NODE_3715044_length_174_cov_3.810345_1	PF00106:short_chain_dehydrogenase|TAX=unknown				0	0	0	0	182.9	114.1	96.2	106.2	100.5		0	0	0	0	0	0	0	0	0		0	0	0	0	1	1	1	1	1	0	0	0	0	0	0	0	0	0	0	0	0	0	29.7	29.7
	NODE_4652876_length_124_cov_10.419354_1	PF00106:short_chain_dehydrogenase|TAX=unknown		+		0	0	0	0	0	0	0	0	0		0	59.3	0	0	0	0	0	55.7	0		0	0	0	0	0	0	0	0	0	0	1	0	0	0	0	0	1	0	0	0	0	0	0	0
	NODE_7182234_length_107_cov_10.355140_1	PF00106:short_chain_dehydrogenase|TAX=unknown		+		0	0	0	0	0	0	0	0	0		0	195.1	184.4	0	0	0	0	0	0		0	0	0	0	0	0	0	0	0	0	2	3	0	0	0	0	0	0	0	0	0	0	0	0
	NODE_976068_length_575_cov_4.351305_1	PF00106:short_chain_dehydrogenase|TAX=unknown				0	89.2	67.6	0	0	0	0	0	0		0	0	0	0	0	0	0	0	0		0	2	1	0	0	0	0	0	0	0	0	0	0	0	0	0	0	0	0	10.9	4.4	0	0	0
	NODE_1263317_length_51_cov_6.156863_1	PF00389:D-isomer_specific_2-hydroxyacid_dehydrogenase,_catalytic_domain|TAX=unknown				0	0	0	0	0	0	0	0	0		0	0	0	95.8	0	0	0	0	0		0	0	0	0	0	0	0	0	0	0	0	0	1	0	0	0	0	0	0	0	0	0	0	0
	NODE_10027643_length_227_cov_2.594714_1	PF00441:Acyl-CoA_dehydrogenase,_C-terminal_domain,PF02770:Acyl-CoA_dehydrogenase,_middle_domain|TAX=TAX:root;cellular_organisms;Bacteria;Terrabacteria_group;Firmicutes;Bacilli;Bacillales;Bacillaceae;Bacillus;Bacillus_pseudofirmus;Bacillus_pseudofirmus_OF4				0	0	0	62.3	0	0	0	0	0		0	0	0	0	0	0	0	0	0		0	0	0	2	0	0	0	0	0	0	0	0	0	0	0	0	0	0	0	0	0	8.7	0	0
	NODE_2712027_length_193_cov_2.046632_1	PF00441:Acyl-CoA_dehydrogenase,_C-terminal_domain|TAX=unknown				0	0	0	0	0	0	0	0	0		0	0	0	0	0	0	0	0	96.9		0	0	0	0	0	0	0	0	0	0	0	0	0	0	0	0	0	1	0	0	0	0	0	0
	NODE_880137_length_413_cov_42.033897_1	PF00465:Iron-containing_alcohol_dehydrogenase|TAX=unknown				0	0	0	0	0	0	0	0	0		0	0	0	97.5	0	0	0	0	0		0	0	0	0	0	0	0	0	0	0	0	0	1	0	0	0	0	0	0	0	0	0	0	0
	NODE_1368005_length_72_cov_2.000000_1	PF01370:NAD_dependent_epimerase/dehydratase_family,PF16363:unknown|TAX=unknown				0	0	0	0	0	125.7	0	0	0		0	0	0	0	0	0	0	0	0		0	0	0	0	0	1	0	0	0	0	0	0	0	0	0	0	0	0	0	0	0	0	0	11.6
	NODE_8885529_length_44_cov_2.000000_1	PF02770:Acyl-CoA_dehydrogenase,_middle_domain|TAX=unknown	+	+		0	0	0	0	0	0	0	0	0		65.7	0	0	0	0	0	0	0	0		0	0	0	0	0	0	0	0	0	1	0	0	0	0	0	0	0	0	0	0	0	0	0	0
	NODE_999438_length_102_cov_70.607841_1	PF02771:Acyl-CoA_dehydrogenase,_N-terminal_domain|TAX=unknown				0	0	0	0	0	0	0	0	0		59.4	0	0	0	0	0	0	0	0		0	0	0	0	0	0	0	0	0	1	0	0	0	0	0	0	0	0	0	0	0	0	0	0
	NODE_4473061_length_154_cov_9.331169_1	PF00107:Zinc-binding_dehydrogenase,PF00899:ThiF_family|TAX=unknown				0	55.2	0	0	0	0	0	0	0		0	67.8	0	0	0	0	0	0	0		0	1	0	0	0	0	0	0	0	0	1	0	0	0	0	0	0	0	0	13.7	0	0	0	0
	NODE_1213547_length_300_cov_4.760000_1	PF00107:Zinc-binding_dehydrogenase|TAX=unknown				0	0	0	0	109.8	0	0	100.7	0		0	0	0	0	0	0	0	0	0		0	0	0	0	2	0	0	2	0	0	0	0	0	0	0	0	0	0	0	0	0	0	27.3	0
	NODE_3044339_length_189_cov_47.804234_1	PF00107:Zinc-binding_dehydrogenase|TAX=unknown		+		0	0	0	0	0	165.5	0	0	0		0	0	0	0	0	0	0	0	0		0	0	0	0	0	2	0	0	0	0	0	0	0	0	0	0	0	0	0	0	0	0	0	33.3
	NODE_2518709_length_151_cov_3.695364_1	PF00108:Thiolase,_N-terminal_domain|TAX=unknown				213.3	215.2	225.8	112.8	176.8	228	138.9	174.5	123.4		213.2	217.2	197.2	116.4	157.4	204.8	210.6	131.5	116.3		3	3	3	2	2	3	2	3	1	3	2	2	2	2	3	3	2	1	43.4	43.4	43.4	26.5	26.5	43.4
	NODE_7358813_length_329_cov_2.343465_1	PF00108:Thiolase,_N-terminal_domain|TAX=unknown				64.5	60.8	0	0	0	0	0	0	0		0	0	0	0	0	0	0	64.2	59.2		1	1	0	0	0	0	0	0	0	0	0	0	0	0	0	0	1	1	9.1	9.1	0	0	0	0
	NODE_2153947_length_2910_cov_9.084880_4	PF00171:Aldehyde_dehydrogenase_family|TAX=unknown				0	0	0	0	0	0	81.6	105.1	0		0	0	0	0	0	0	0	0	0		0	0	0	0	0	0	1	2	0	0	0	0	0	0	0	0	0	0	0	0	0	0	0	0
	NODE_2289157_length_360_cov_4.288889_1	PF00171:Aldehyde_dehydrogenase_family|TAX=unknown				0	0	0	0	0	0	0	66.4	0		0	0	0	0	0	0	0	0	61.9		0	0	0	0	0	0	0	1	0	0	0	0	0	0	0	0	0	1	0	0	0	0	0	0
	NODE_4913566_length_77_cov_5.272727_1	PF00171:Aldehyde_dehydrogenase_family|TAX=unknown				0	0	0	0	0	118.5	0	0	0		0	0	0	0	0	0	0	0	0		0	0	0	0	0	4	0	0	0	0	0	0	0	0	0	0	0	0	0	0	0	0	0	27.8
	NODE_5919471_length_152_cov_57.355263_1	PF00171:Aldehyde_dehydrogenase_family|TAX=unknown	+			0	108.5	87.4	0	0	0	0	0	0		0	0	0	0	0	0	0	0	0		0	2	2	0	0	0	0	0	0	0	0	0	0	0	0	0	0	0	0	18.3	18.3	0	0	0
	NODE_2845910_length_88_cov_8.386364_1	PF00248:Aldo/keto_reductase_family|TAX=unknown				0	61.4	66.5	0	0	0	0	0	0		0	0	0	0	0	0	0	0	0		0	1	1	0	0	0	0	0	0	0	0	0	0	0	0	0	0	0	0	31.5	31.5	0	0	0
	NODE_7661661_length_85_cov_2.494118_1	PF00248:Aldo/keto_reductase_family|TAX=unknown				95.4	0	83.2	0	0	0	0	0	0		0	0	0	0	0	0	0	0	0		1	0	2	0	0	0	0	0	0	0	0	0	0	0	0	0	0	0	7.9	0	17.1	0	0	0
	NODE_8523472_length_55_cov_5.509091_1	PF00248:Aldo/keto_reductase_family|TAX=unknown				0	0	0	0	0	0	0	0	0		130.9	151.8	74.1	0	0	0	0	0	0		0	0	0	0	0	0	0	0	0	2	2	2	0	0	0	0	0	0	0	0	0	0	0	0
	NODE_47281_length_300_cov_27.736666_1	PF00275:EPSP_synthase_(3-phosphoshikimate_1-carboxyvinyltransferase)|TAX=unknown		+		102.6	109.4	0	0	0	0	77.5	157.7	0		0	0	0	0	0	0	0	0	0		2	2	0	0	0	0	1	2	0	0	0	0	0	0	0	0	0	0	34	34	0	0	0	0
	NODE_1155921_length_155_cov_4.032258_1	PF00378:Enoyl-CoA_hydratase/isomerase_family|TAX=unknown				67.8	65.2	77.1	0	0	0	0	0	0		0	0	0	0	0	0	0	0	0		1	1	1	0	0	0	0	0	0	0	0	0	0	0	0	0	0	0	8.1	8.1	8.1	0	0	0
	NODE_1278405_length_136_cov_2.029412_1	PF00561:alpha/beta_hydrolase_fold,PF12697:Alpha/beta_hydrolase_family|TAX=unknown				90.7	95.7	101.3	0	0	0	0	0	0		0	0	0	0	0	0	0	0	0		1	1	1	0	0	0	0	0	0	0	0	0	0	0	0	0	0	0	25	25	25	0	0	0
	NODE_2828484_length_548_cov_3.633212_1	PF00561:alpha/beta_hydrolase_fold|TAX=unknown	+			0	0	0	0	0	0	0	0	0		0	74.4	0	0	0	0	0	0	0		0	0	0	0	0	0	0	0	0	0	2	0	0	0	0	0	0	0	0	0	0	0	0	0
	NODE_8603018_length_94_cov_2.244681_1	PF07724:AAA_domain_(Cdc48_subfamily)|TAX=unknown				0	0	0	0	0	0	0	0	0		0	172.9	0	0	134.4	0	0	0	161.2		0	0	0	0	0	0	0	0	0	0	1	0	0	1	0	0	0	1	0	0	0	0	0	0
	NODE_7949816_length_203_cov_2.655172_1	PF13173:AAA_domain|TAX=unknown				0	0	0	60.5	0	0	0	0	0		0	0	0	0	0	0	0	0	0		0	0	0	1	0	0	0	0	0	0	0	0	0	0	0	0	0	0	0	0	0	18.3	0	0
	NODE_5694266_length_216_cov_2.412037_1	PF13479:AAA_domain|TAX=unknown				0	0	0	0	0	0	0	0	0		0	72.1	0	0	0	0	0	0	0		0	0	0	0	0	0	0	0	0	0	1	0	0	0	0	0	0	0	0	0	0	0	0	0
	NODE_1507089_length_237_cov_3.919831_1	PF00571:CBS_domain,PF00478:IMP_dehydrogenase_/_GMP_reductase_domain|TAX=unknown	+	+		72.4	76.9	63.6	0	0	0	0	0	0		79.9	75.1	71.6	0	0	0	0	0	0		1	1	1	0	0	0	0	0	0	1	1	1	0	0	0	0	0	0	19.6	19.6	19.6	0	0	0
	NODE_5659377_length_99_cov_24.838385_1	PF00289:Carbamoyl-phosphate_synthase_L_chain,_N-terminal_domain|TAX=unknown				0	0	0	0	0	0	0	0	0		0	0	0	127.9	125.5	82.9	0	0	0		0	0	0	0	0	0	0	0	0	0	0	0	2	2	2	0	0	0	0	0	0	0	0	0
	NODE_2181275_length_351_cov_25.777779_1	PF00353:Hemolysin-type_calcium-binding_repeat_(2_copies),PF08548:Peptidase_M10_serralysin_C_terminal|TAX=unknown				0	112.4	0	0	0	0	0	0	0		0	0	0	0	0	0	0	0	0		0	1	0	0	0	0	0	0	0	0	0	0	0	0	0	0	0	0	0	3.7	0	0	0	0
	NODE_3922332_length_133_cov_2.345865_1	PF00353:Hemolysin-type_calcium-binding_repeat_(2_copies),PF08548:Peptidase_M10_serralysin_C_terminal|TAX=unknown				0	91.1	0	0	0	0	0	0	0		0	0	0	0	0	0	0	0	0		0	2	0	0	0	0	0	0	0	0	0	0	0	0	0	0	0	0	0	10	0	0	0	0
	NODE_12559453_length_90_cov_2.122222_1	PF00850:Histone_deacetylase_domain|TAX=unknown				0	0	0	61.2	88.6	0	0	0	0		0	0	0	0	0	0	0	0	0		0	0	0	1	2	0	0	0	0	0	0	0	0	0	0	0	0	0	0	0	0	10.9	24.5	0
	NODE_4971810_length_136_cov_2.500000_1	PF00920:Dehydratase_family|TAX=unknown				61.2	0	0	82.8	83.2	0	0	0	0		0	0	0	99.9	152.3	0	0	0	61.6		1	0	0	1	1	0	0	0	0	0	0	0	2	2	0	0	0	1	21.4	0	0	14.3	14.3	0
	NODE_1877897_length_51_cov_3.960784_1	PF01039:Carboxyl_transferase_domain|TAX=unknown				0	0	0	69.3	147.7	121.6	74.2	0	79.1		0	0	0	140	99.2	109.6	0	0	0		0	0	0	1	3	3	1	0	1	0	0	0	3	2	3	0	0	0	0	0	0	30.8	44.2	44.2
	NODE_3518558_length_67_cov_31.716417_1	PF01048:Phosphorylase_superfamily|TAX=unknown				0	0	0	0	0	0	0	0	0		0	0	0	105.7	0	90.4	0	0	0		0	0	0	0	0	0	0	0	0	0	0	0	2	0	2	0	0	0	0	0	0	0	0	0
	NODE_5616007_length_41_cov_6.292683_1	PF01048:Phosphorylase_superfamily|TAX=unknown				0	0	0	0	0	0	0	0	0		0	0	0	98.2	0	0	0	0	0		0	0	0	0	0	0	0	0	0	0	0	0	1	0	0	0	0	0	0	0	0	0	0	0
	NODE_8575910_length_41_cov_6.536585_1	PF01126:Heme_oxygenase|TAX=unknown				0	0	0	0	0	0	0	0	0		153.8	199.3	121.5	0	0	0	107	69.6	59.1		0	0	0	0	0	0	0	0	0	3	3	2	0	0	0	2	1	1	0	0	0	0	0	0
	NODE_3328785_length_4518_cov_32.461266_2	PF01266:FAD_dependent_oxidoreductase|TAX=unknown				0	0	0	123.4	0	170.9	0	0	0		0	0	0	0	0	0	0	0	0		0	0	0	1	0	2	0	0	0	0	0	0	0	0	0	0	0	0	0	0	0	33.3	0	42
	NODE_4490459_length_1110_cov_15.538739_2	PF01266:FAD_dependent_oxidoreductase|TAX=unknown				0	0	0	0	230.5	0	0	0	0		0	0	0	215.4	102	0	0	0	0		0	0	0	0	3	0	0	0	0	0	0	0	3	2	0	0	0	0	0	0	0	0	15.3	0
	NODE_1458041_length_139_cov_93.733810_1	PF01425:Amidase|TAX=unknown		+		73.7	0	57.7	0	0	0	56.2	75.3	81.9		0	0	0	0	0	0	0	0	0		1	0	1	0	0	0	1	1	1	0	0	0	0	0	0	0	0	0	14.3	0	14.3	0	0	0
	NODE_254647_length_81_cov_183.493820_1	PF01494:FAD_binding_domain|TAX=unknown		+		121.4	0	97.8	0	0	0	0	0	0		0	0	0	0	0	0	0	0	0		2	0	2	0	0	0	0	0	0	0	0	0	0	0	0	0	0	0	32	0	32	0	0	0
	NODE_6048375_length_66_cov_9.454545_1	PF01494:FAD_binding_domain|TAX=unknown				0	0	61.1	0	0	0	0	0	0		83.9	55	0	0	0	0	0	0	0		0	0	1	0	0	0	0	0	0	1	1	0	0	0	0	0	0	0	0	0	27.5	0	0	0
	NODE_44693_length_8484_cov_7.163602_1	PF01521:Iron-sulphur_cluster_biosynthesis|TAX=unknown				0	65.5	72.8	0	0	0	0	0	0		0	0	0	0	0	0	0	0	0		0	1	1	0	0	0	0	0	0	0	0	0	0	0	0	0	0	0	0	17.6	17.6	0	0	0
	NODE_9113120_length_152_cov_2.059211_1	PF01565:FAD_binding_domain|TAX=TAX:root;cellular_organisms;Bacteria;Terrabacteria_group;Firmicutes;Bacilli;Bacillales;Bacillaceae;Bacillus;Bacillus_subtilis_group;Bacillus_subtilis				0	0	0	0	0	0	0	0	0		0	0	0	92.5	0	0	0	0	0		0	0	0	0	0	0	0	0	0	0	0	0	1	0	0	0	0	0	0	0	0	0	0	0
	NODE_1202026_length_358_cov_39.153633_1	PF01613:Flavin_reductase_like_domain|TAX=unknown				0	0	0	0	0	0	0	83.2	0		0	0	0	0	0	0	0	79.3	55.8		0	0	0	0	0	0	0	1	0	0	0	0	0	0	0	0	1	1	0	0	0	0	0	0
	NODE_922101_length_76_cov_37.723682_1	PF01676:Metalloenzyme_superfamily|TAX=unknown				0	0	0	0	0	0	0	0	0		0	0	0	0	0	0	127.8	94.4	78.9		0	0	0	0	0	0	0	0	0	0	0	0	0	0	0	1	1	1	0	0	0	0	0	0
	NODE_7650446_length_214_cov_2.682243_1	PF01757:Acyltransferase_family|TAX=unknown				0	57.5	0	249.1	225.9	331.1	262	334.3	288.3		0	0	0	176.3	217.2	256.8	222.3	198	162.9		0	1	0	4	3	4	4	5	4	0	0	0	3	3	4	4	4	4	0	27.5	0	27.5	27.5	27.5
	NODE_4008373_length_68_cov_61.808823_1	PF01795:MraW_methylase_family|TAX=unknown				0	0	0	0	0	0	0	91.8	0		0	0	0	0	0	0	98	0	0		0	0	0	0	0	0	0	2	0	0	0	0	0	0	0	2	0	0	0	0	0	0	0	0
	NODE_9435366_length_109_cov_2.302752_1	PF02353:Mycolic_acid_cyclopropane_synthetase|TAX=unknown				0	0	0	0	0	0	0	0	0		0	0	0	0	0	0	95.6	0	0		0	0	0	0	0	0	0	0	0	0	0	0	0	0	0	2	0	0	0	0	0	0	0	0
	NODE_5881895_length_273_cov_3.941392_1	PF02390:Putative_methyltransferase|TAX=unknown				0	0	0	0	0	0	0	85.3	0		0	0	0	0	0	0	0	0	0		0	0	0	0	0	0	0	1	0	0	0	0	0	0	0	0	0	0	0	0	0	0	0	0
	NODE_522771_length_114_cov_11.561403_1	PF02424:ApbE_family| (thiamine synthesis)TAX=unknown	+	+		227	216.7	150.2	0	0	0	0	0	0		0	112.2	0	0	0	0	0	0	0		5	4	3	0	0	0	0	0	0	0	2	0	0	0	0	0	0	0	17	17	11.9	0	0	0
	NODE_5928004_length_286_cov_2.220280_1	PF02515:CoA-transferase_family_III|TAX=unknown				0	0	0	0	0	0	0	0	0		0	139.5	0	0	0	0	0	0	0		0	0	0	0	0	0	0	0	0	0	3	0	0	0	0	0	0	0	0	0	0	0	0	0
	NODE_6335944_length_597_cov_2.874372_1	PF02515:CoA-transferase_family_III|TAX=unknown				0	0	0	0	0	0	0	65.2	71.6		0	0	0	0	0	0	0	0	0		0	0	0	0	0	0	0	1	1	0	0	0	0	0	0	0	0	0	0	0	0	0	0	0
	NODE_2787716_length_7361_cov_14.288276_1	PF02737:3-hydroxyacyl-CoA_dehydrogenase,_NAD_binding_domain|TAX=unknown				0	0	0	0	300.5	314.6	152.5	167.2	0		0	0	0	355.7	223.8	162.9	121.1	115.6	0		0	0	0	0	5	6	3	4	0	0	0	0	4	5	4	1	1	0	0	0	0	0	80	90
	NODE_2933325_length_174_cov_8.201149_1	PF02738:Molybdopterin-binding_domain_of_aldehyde_dehydrogenase|TAX=unknown		+		62.5	155.9	73.6	0	0	0	0	0	0		0	0	0	0	0	0	0	0	0		1	2	1	0	0	0	0	0	0	0	0	0	0	0	0	0	0	0	12.3	27.2	12.3	0	0	0
	NODE_2371060_length_1469_cov_19.968006_2	PF02746:Mandelate_racemase_/_muconate_lactonizing_enzyme,_N-terminal_domain|TAX=unknown		+		0	0	0	230.8	114.6	225.2	73.7	64.9	87.4		0	0	0	366.5	0	190.9	104.9	104	0		0	0	0	1	1	1	1	1	2	0	0	0	3	0	1	1	1	0	0	0	0	7.7	7.7	7.7
	NODE_2589986_length_251_cov_25.470119_1	PF02803:Thiolase,_C-terminal_domain|TAX=unknown		+		0	66.6	0	0	0	0	0	0	0		0	0	0	0	0	0	0	0	0		0	1	0	0	0	0	0	0	0	0	0	0	0	0	0	0	0	0	0	28.1	0	0	0	0
	NODE_51051_length_1219_cov_8.269073_1	PF02866:lactate/malate_dehydrogenase,_alpha/beta_C-terminal_domain,PF00056:lactate/malate_dehydrogenase,_NAD_binding_domain|TAX=unknown	+	+		0	0	0	0	0	0	0	146.6	0		0	0	0	0	0	0	0	0	0		0	0	0	0	0	0	0	2	0	0	0	0	0	0	0	0	0	0	0	0	0	0	0	0
	NODE_2875617_length_282_cov_3.177305_1	PF02866:lactate/malate_dehydrogenase,_alpha/beta_C-terminal_domain|TAX=unknown	+			140.6	72.1	137.9	0	0	0	0	0	0		0	0	0	0	0	0	0	0	0		2	1	3	0	0	0	0	0	0	0	0	0	0	0	0	0	0	0	38	19.6	52.2	0	0	0
	NODE_926333_length_742_cov_3.699461_2	PF02913:FAD_linked_oxidases,_C-terminal_domain|TAX=unknown				0	0	0	0	0	140.9	78.1	0	0		0	0	0	0	0	0	87.8	138.1	84.5		0	0	0	0	0	3	2	0	0	0	0	0	0	0	0	2	3	2	0	0	0	0	0	30.4
	NODE_915376_length_8907_cov_18.423824_13	PF03061:Thioesterase_superfamily|TAX=unknown				307.5	305.4	265.8	0	0	0	0	0	0		131.6	210	78.1	0	0	0	0	0	0		5	5	5	0	0	0	0	0	0	2	4	2	0	0	0	0	0	0	18.3	18.3	18.3	0	0	0
	NODE_1954274_length_165_cov_60.812122_1	PF03099:Biotin/lipoate_A/B_protein_ligase_family|TAX=unknown				192.5	141	213.2	0	0	0	0	0	0		0	0	0	0	0	0	0	0	0		4	3	4	0	0	0	0	0	0	0	0	0	0	0	0	0	0	0	33.6	24.8	33.6	0	0	0
	NODE_2095856_length_718_cov_9.806407_1	PF03099:Biotin/lipoate_A/B_protein_ligase_family|TAX=unknown				113.1	99.4	124.5	0	0	0	0	0	0		156.9	143.4	106.9	0	0	0	0	0	0		2	2	2	0	0	0	0	0	0	3	3	2	0	0	0	0	0	0	29.5	29.5	29.5	0	0	0
	NODE_2515545_length_182_cov_3.450549_1	PF04307:Predicted_membrane-bound_metal-dependent_hydrolase_(DUF457)|TAX=unknown			+	0	160.8	93.2	97.7	90.6	0	113.3	192.7	153.8		0	0	0	0	0	0	93.1	66.2	0		0	3	2	1	1	0	2	4	2	0	0	0	0	0	0	2	1	0	0	14.4	10.3	6.5	6.5	0
	NODE_9844263_length_131_cov_4.618320_1	PF05221:S-adenosyl-L-homocysteine_hydrolase,PF00670:S-adenosyl-L-homocysteine_hydrolase,_NAD_binding_domain|TAX=unknown	+			0	0	0	0	0	0	0	0	0		0	70	0	0	0	0	0	0	0		0	0	0	0	0	0	0	0	0	0	1	0	0	0	0	0	0	0	0	0	0	0	0	0
	NODE_2313970_length_144_cov_44.423611_1	PF05221:S-adenosyl-L-homocysteine_hydrolase|TAX=unknown	+	+		0	0	0	0	129.8	0	0	0	0		0	0	0	0	0	0	0	0	0		0	0	0	0	2	0	0	0	0	0	0	0	0	0	0	0	0	0	0	0	0	0	49	0
	NODE_2261261_length_549_cov_43.797813_1	PF04055:Radical_SAM_superfamily,PF01938:TRAM_domain|TAX=unknown		+		0	0	0	0	0	0	0	0	0		0	99.5	0	0	0	0	0	0	0		0	0	0	0	0	0	0	0	0	0	2	0	0	0	0	0	0	0	0	0	0	0	0	0
	NODE_1231637_length_168_cov_8.910714_1	PF04199:Putative_cyclase|TAX=unknown		+		131.2	114.1	151.2	0	0	0	0	0	0		0	0	0	0	0	0	0	0	0		2	3	3	0	0	0	0	0	0	0	0	0	0	0	0	0	0	0	17.1	21.2	21.2	0	0	0
	NODE_2140022_length_45_cov_164.088882_1	PF04199:Putative_cyclase|TAX=unknown				0	58.1	0	0	0	0	0	0	0		0	0	0	0	0	0	0	0	0		0	1	0	0	0	0	0	0	0	0	0	0	0	0	0	0	0	0	0	13.5	0	0	0	0
	NODE_8285730_length_129_cov_3.224806_1	PF06094:AIG2-like_family|TAX=unknown				0	0	0	0	0	0	0	0	105.2		0	0	0	0	0	0	0	0	0		0	0	0	0	0	0	0	0	2	0	0	0	0	0	0	0	0	0	0	0	0	0	0	0
	NODE_4013887_length_1862_cov_19.140709_2	PF07859:alpha/beta_hydrolase_fold,PF12695:Alpha/beta_hydrolase_family|TAX=unknown				161.4	114	136.5	0	0	0	0	0	0		0	0	0	0	0	0	0	0	0		2	2	2	0	0	0	0	0	0	0	0	0	0	0	0	0	0	0	7.6	7.6	7.6	0	0	0
	NODE_563083_length_339_cov_92.318581_1	PF07969:Amidohydrolase_family|TAX=unknown	+	+		85.8	0	0	0	0	0	67.1	69.8	0		0	0	0	0	0	0	0	0	0		1	0	0	0	0	0	1	1	0	0	0	0	0	0	0	0	0	0	13	0	0	0	0	0
	NODE_5694706_length_94_cov_60.489361_1	PF07969:Amidohydrolase_family|TAX=unknown				0	0	0	0	104.3	0	0	0	0		0	0	0	324.5	216.7	151.7	176.9	136.1	176.4		0	0	0	0	1	0	0	0	0	0	0	0	4	3	3	3	2	3	0	0	0	0	16.2	0
	NODE_317944_length_2150_cov_5.773023_1	PF13279:Thioesterase-like_superfamily|TAX=unknown				0	0	0	0	0	0	170.8	312.8	198.1		0	0	0	0	0	0	121.9	0	0		0	0	0	0	0	0	3	3	3	0	0	0	0	0	0	2	0	0	0	0	0	0	0	0
	NODE_4787712_length_47_cov_3.978723_1	PF08240:Alcohol_dehydrogenase_GroES-like_domain|TAX=unknown				0	0	0	109.8	125.4	149.7	0	0	0		0	0	0	0	0	102.5	83.1	0	0		0	0	0	1	2	1	0	0	0	0	0	0	0	0	1	1	0	0	0	0	0	54.9	54.9	54.9
	NODE_71542_length_104_cov_140.365387_1	PF08240:Alcohol_dehydrogenase_GroES-like_domain|TAX=unknown	+			0	0	0	74	84.1	0	0	0	0		0	0	0	0	0	0	0	0	0		0	0	0	1	1	0	0	0	0	0	0	0	0	0	0	0	0	0	0	0	0	10.4	10.4	0
	NODE_795188_length_51_cov_12.235294_1	PF13419:Haloacid_dehalogenase-like_hydrolase|TAX=unknown		+		75.6	57.7	0	0	0	0	0	0	0		0	0	0	0	0	0	0	0	0		1	1	0	0	0	0	0	0	0	0	0	0	0	0	0	0	0	0	27.9	27.9	0	0	0	0
	NODE_2506273_length_5083_cov_36.999016_5	PF13472:GDSL-like_Lipase/Acylhydrolase_family|TAX=unknown				0	0	0	117.5	119.2	225.3	55.5	147	120.4		0	0	0	143.8	204.8	152.5	142.6	97.2	103.9		0	0	0	2	2	4	1	3	3	0	0	0	3	4	3	2	2	2	0	0	0	17.6	17.6	42.6
	NODE_523886_length_1075_cov_38.120930_1	PF13847:Methyltransferase_domain|TAX=unknown				0	0	0	0	0	0	0	0	0		0	0	0	0	207.9	177.6	0	0	0		0	0	0	0	0	0	0	0	0	0	0	0	0	3	2	0	0	0	0	0	0	0	0	0
	NODE_2543879_length_100_cov_141.479996_1	PF00085:Thioredoxin|TAX=unknown	+			0	0	0	0	0	0	0	0	0		0	0	0	0	0	0	0	0	53.7		0	0	0	0	0	0	0	0	0	0	0	0	0	0	0	0	0	1	0	0	0	0	0	0
	NODE_2318319_length_320_cov_2.425000_1	PF00156:Phosphoribosyl_transferase_domain|TAX=unknown				0	0	0	0	0	0	0	0	0		0	54.9	0	0	0	0	0	0	0		0	0	0	0	0	0	0	0	0	0	1	0	0	0	0	0	0	0	0	0	0	0	0	0
	NODE_1043241_length_75_cov_556.666687_1	PF00180:Isocitrate/isopropylmalate_dehydrogenase|TAX=unknown		+		0	0	0	0	0	0	0	0	0		62.9	0	0	0	0	0	0	0	0		0	0	0	0	0	0	0	0	0	1	0	0	0	0	0	0	0	0	0	0	0	0	0	0
	NODE_1191317_length_259_cov_27.505791_1	PF00291:Pyridoxal-phosphate_dependent_enzyme|TAX=unknown				0	0	0	0	0	0	0	69.8	0		0	0	0	0	0	0	0	0	0		0	0	0	0	0	0	0	1	0	0	0	0	0	0	0	0	0	0	0	0	0	0	0	0
	NODE_4027898_length_770_cov_6.983117_1	PF00291:Pyridoxal-phosphate_dependent_enzyme|TAX=unknown	+			0	0	0	0	0	0	0	0	0		0	0	0	0	0	0	78.8	0	0		0	0	0	0	0	0	0	0	0	0	0	0	0	0	0	1	0	0	0	0	0	0	0	0
	NODE_305414_length_1839_cov_48.732464_1	PF00364:Biotin-requiring_enzyme,PF02436:Conserved_carboxylase_domain|TAX=TAX:root;cellular_organisms;Bacteria;Proteobacteria;Alphaproteobacteria;Rhodobacterales;Rhodobacteraceae				0	0	0	0	0	0	0	0	0		0	0	0	243.5	0	0	0	0	150.2		0	0	0	0	0	0	0	0	0	0	0	0	1	0	0	0	0	1	0	0	0	0	0	0
	NODE_3076480_length_11234_cov_6.224141_7	PF00364:Biotin-requiring_enzyme|TAX=unknown	+			0	0	0	64.9	0	0	0	0	0		0	0	0	0	0	0	0	0	0		0	0	0	1	0	0	0	0	0	0	0	0	0	0	0	0	0	0	0	0	0	1.5	0	0
	NODE_1978883_length_1352_cov_101.512573_2	PF00501:AMP-binding_enzyme,PF13193:AMP-binding_enzyme_C-terminal_domain|TAX=TAX:root;cellular_organisms;Bacteria;Terrabacteria_group;Cyanobacteria;Oscillatoriophycideae;Chroococcales;Synechococcus;Synechococcus_sp._PCC_7502	+			103.3	83.7	0	68.7	155.6	0	0	129	0		0	0	0	0	0	0	0	0	0		2	1	0	1	1	0	0	2	0	0	0	0	0	0	0	0	0	0	21.7	8.9	0	12.7	12.7	0
	NODE_1308943_length_1356_cov_72.205750_1	PF07479:NAD-dependent_glycerol-3-phosphate_dehydrogenase_C-terminus,PF01210:NAD-dependent_glycerol-3-phosphate_dehydrogenase_N-terminus|TAX=unknown		+		0	0	57.8	0	0	0	0	0	0		0	0	0	0	0	0	0	0	0		0	0	1	0	0	0	0	0	0	0	0	0	0	0	0	0	0	0	0	0	23.9	0	0	0
	NODE_5829246_length_95_cov_3.421053_1	PF00501:AMP-binding_enzyme|TAX=unknown				0	59.5	0	0	0	0	0	0	0		0	0	0	0	0	0	0	0	0		0	1	0	0	0	0	0	0	0	0	0	0	0	0	0	0	0	0	0	12.5	0	0	0	0
Gluconeogenesis
	NODE_1340679_length_458_cov_85.449783_1	PF00682:HMGL-like|TAX=unknown		+		0	0	0	0	0	0	0	0	0		0	0	0	141	0	0	120.9	0	0		0	0	0	0	0	0	0	0	0	0	0	0	1	0	0	1	0	0	0	0	0	0	0	0
Glycolysis
	NODE_10226983_length_86_cov_4.139535_1	PF00044:Glyceraldehyde_3-phosphate_dehydrogenase,_NAD_binding_domain|TAX=unknown		+		104.2	0	109.4	0	0	0	0	0	0		68.7	127.6	0	111.1	108	106.5	127.5	131.1	98.9		2	0	2	0	0	0	0	0	0	1	3	0	1	1	2	2	2	1	14	0	18.5	0	0	0
	NODE_4695672_length_79_cov_2.493671_1	PF00224:Pyruvate_kinase,_barrel_domain|TAX=unknown				105	0	0	76.2	0	0	0	0	0		0	0	0	0	0	0	0	0	0		2	0	0	1	0	0	0	0	0	0	0	0	0	0	0	0	0	0	37	0	0	19.6	0	0
	NODE_9685622_length_152_cov_2.269737_1	PF00294:pfkB_family_carbohydrate_kinase|TAX=unknown				0	0	0	0	0	0	0	0	0		0	0	0	144.2	361.8	0	0	0	0		0	0	0	0	0	0	0	0	0	0	0	0	3	6	0	0	0	0	0	0	0	0	0	0
	NODE_1434857_length_3986_cov_39.834171_2	PF13378:Enolase_C-terminal_domain-like,PF02746:Mandelate_racemase_/_muconate_lactonizing_enzyme,_N-terminal_domain|TAX=unknown		+		0	0	71	0	0	0	0	0	0		0	0	0	0	0	0	0	0	0		0	0	1	0	0	0	0	0	0	0	0	0	0	0	0	0	0	0	0	0	7.9	0	0	0
Heat shock proteins / chaperons
	NODE_5543261_length_259_cov_21.737452_1	PF00012:Hsp70_protein|TAX=unknown	+	+		0	0	0	93.6	0	0	184.8	323.1	0		0	110.5	0	283.4	164.6	0	157.8	0	0		0	0	0	1	0	0	2	5	0	0	1	0	4	1	0	2	0	0	0	0	0	8.4	0	0
	NODE_1505420_length_6166_cov_46.424263_7	PF00118:TCP-1/cpn60_chaperonin_family|TAX=TAX:root;cellular_organisms;Bacteria;Terrabacteria_group;Actinobacteria;Actinobacteria;Pseudonocardiales;Pseudonocardiaceae;Pseudonocardia;Pseudonocardia_dioxanivorans;Pseudonocardia_dioxanivorans_CB1190		+		0	0	0	108.4	143	119.5	64.1	112.4	0		0	0	0	0	0	0	0	0	0		0	0	0	3	2	3	1	2	0	0	0	0	0	0	0	0	0	0	0	0	0	37.4	27.3	37.4
	NODE_11885203_length_49_cov_2.836735_1	PF00118:TCP-1/cpn60_chaperonin_family|TAX=unknown		+		0	0	0	0	0	0	0	0	0		0	0	0	330.9	188.1	419.9	218.2	179.2	158.1		0	0	0	0	0	0	0	0	0	0	0	0	2	2	6	4	4	3	0	0	0	0	0	0
	NODE_3646846_length_132_cov_41.803032_1	PF00118:TCP-1/cpn60_chaperonin_family|TAX=unknown		+		0	0	0	0	0	0	74.2	0	0		0	0	0	0	0	0	0	0	0		0	0	0	0	0	0	1	0	0	0	0	0	0	0	0	0	0	0	0	0	0	0	0	0
	NODE_7904854_length_41_cov_3.512195_1	PF00118:TCP-1/cpn60_chaperonin_family|TAX=unknown	+			63.1	71.6	0	102.8	0	115.3	85.6	79	64.3		0	0	0	0	0	0	0	0	0		1	1	0	2	0	2	1	1	1	0	0	0	0	0	0	0	0	0	25	25	0	61.5	0	61.5
	NODE_8513931_length_89_cov_2.269663_1	PF00118:TCP-1/cpn60_chaperonin_family|TAX=unknown				0	0	0	0	0	0	0	0	0		0	0	0	125.5	0	157.1	156.2	139.5	130.2		0	0	0	0	0	0	0	0	0	0	0	0	2	0	2	2	2	2	0	0	0	0	0	0
	NODE_8677_length_1994_cov_80.767807_2	PF00166:Chaperonin_10_Kd_subunit|TAX=unknown	+			0	0	0	0	0	0	0	186.5	0		0	0	0	0	0	0	168.8	0	0		0	0	0	0	0	0	0	3	0	0	0	0	0	0	0	1	0	0	0	0	0	0	0	0
	NODE_10654396_length_87_cov_40.620689_1	PF00313:'Cold-shock'_DNA-binding_domain|TAX=unknown		+		0	0	0	0	0	0	0	0	0		0	0	0	110.7	167.7	0	0	0	0		0	0	0	0	0	0	0	0	0	0	0	0	2	3	0	0	0	0	0	0	0	0	0	0
	NODE_2806578_length_118_cov_96.805084_1	PF00313:'Cold-shock'_DNA-binding_domain|TAX=unknown	+			0	0	0	82.7	96.9	127	0	67.1	0		0	0	0	0	0	0	0	0	0		0	0	0	1	1	1	0	1	0	0	0	0	0	0	0	0	0	0	0	0	0	49.1	49.1	49.1
	NODE_4606304_length_455_cov_7.668132_2	PF00313:'Cold-shock'_DNA-binding_domain|TAX=unknown				0	0	0	0	0	0	0	65.2	0		0	0	0	0	0	0	0	69.1	0		0	0	0	0	0	0	0	1	0	0	0	0	0	0	0	0	1	0	0	0	0	0	0	0
	NODE_11657148_length_155_cov_2.651613_1	PF00160:Cyclophilin_type_peptidyl-prolyl_cis-trans_isomerase/CLD|TAX=unknown				0	0	0	0	0	0	0	0	0		0	0	0	133.5	144	139.1	0	0	0		0	0	0	0	0	0	0	0	0	0	0	0	2	2	2	0	0	0	0	0	0	0	0	0
	NODE_789581_length_882_cov_60.970520_2	PF13624:SurA_N-terminal_domain|TAX=unknown	+	+		0	0	0	0	0	0	55.4	64.5	91.4		0	0	0	0	0	0	118.4	69.7	0		0	0	0	0	0	0	1	1	1	0	0	0	0	0	0	2	1	0	0	0	0	0	0	0
	NODE_800048_length_572_cov_109.935318_1	PF01850:PIN_domain (nuclease)|TAX=unknown				109.1	125.3	132.9	438.5	515.7	362.9	245.6	325.2	299.6		0	88.6	0	311.2	206.5	0	203.6	107.4	126.5		1	3	1	6	7	4	4	5	3	0	1	0	5	2	0	2	1	1	6.8	16.7	6.8	26.5	26.5	17.6
Motility
	NODE_2573160_length_213_cov_10.361503_1	PF02107:Flagellar_L-ring_protein|TAX=unknown			+	0	0	0	0	0	0	0	0	68.9		0	0	0	0	0	0	0	0	0		0	0	0	0	0	0	0	0	1	0	0	0	0	0	0	0	0	0	0	0	0	0	0	0
	NODE_1447469_length_101_cov_4.217822_1	PF02119:Flagellar_P-ring_protein|TAX=unknown				0	0	0	0	0	0	0	0	0		57.2	57.1	0	0	0	0	0	0	0		0	0	0	0	0	0	0	0	0	1	1	0	0	0	0	0	0	0	0	0	0	0	0	0
	NODE_2961546_length_148_cov_24.581081_1	PF00460:Flagella_basal_body_rod_protein|TAX=unknown				106.8	0	60.8	264.1	410.9	199	298.4	498.1	460.5		0	0	0	176.7	0	118.5	296.9	206.1	227.6		2	0	1	3	7	4	5	8	6	0	0	0	4	0	3	5	3	4	37.4	0	21.2	49.5	49.5	49.5
Nitrogen metabolism
	NODE_1630703_length_84_cov_2.357143_1	PF00120:Glutamine_synthetase,_catalytic_domain|TAX=unknown				0	0	70.4	0	0	0	0	0	0		0	0	0	0	0	0	0	0	0		0	0	1	0	0	0	0	0	0	0	0	0	0	0	0	0	0	0	0	0	4.4	0	0	0
	NODE_338474_length_813_cov_3.286593_1	PF00120:Glutamine_synthetase,_catalytic_domain|TAX=unknown				112.3	103	0	0	0	0	0	0	0		0	0	0	0	0	0	0	0	0		2	2	0	0	0	0	0	0	0	0	0	0	0	0	0	0	0	0	32.6	32.6	0	0	0	0
	NODE_4993226_length_57_cov_72.666664_1	PF12437:Glutamine_synthetase_type_III_N_terminal|TAX=unknown		+		0	0	0	0	99	0	0	0	0		0	0	0	91.2	0	116.5	0	0	0		0	0	0	0	2	0	0	0	0	0	0	0	1	0	1	0	0	0	0	0	0	0	19.6	0
	NODE_1736728_length_452_cov_3.298673_1	PF03951:Glutamine_synthetase,_beta-Grasp_domain|TAX=unknown	+	+		0	0	0	0	0	0	0	0	0		0	0	0	0	111.2	0	0	0	0		0	0	0	0	0	0	0	0	0	0	0	0	0	3	0	0	0	0	0	0	0	0	0	0
	NODE_246427_length_313_cov_21.536741_1	PF00155:Aminotransferase_class_I_and_II|TAX=unknown	+	+		71.9	0	58.5	0	0	0	0	0	0		0	0	0	0	0	0	0	0	0		1	0	1	0	0	0	0	0	0	0	0	0	0	0	0	0	0	0	19.6	0	19.6	0	0	0
	NODE_4875273_length_76_cov_2.315789_1	PF00155:Aminotransferase_class_I_and_II|TAX=unknown				0	0	0	0	0	0	0	0	0		0	117.7	0	0	0	0	0	0	0		0	0	0	0	0	0	0	0	0	0	3	0	0	0	0	0	0	0	0	0	0	0	0	0
	NODE_5894568_length_52_cov_33.096153_1	PF00202:Aminotransferase_class-III|TAX=unknown				0	0	0	0	109.4	0	0	0	0		0	0	0	0	0	0	0	0	0		0	0	0	0	1	0	0	0	0	0	0	0	0	0	0	0	0	0	0	0	0	0	7.2	0
	NODE_5240263_length_58_cov_2.120690_1	PF00266:Aminotransferase_class-V|TAX=unknown		+		0	0	0	0	0	0	94.6	90.8	0		0	0	0	0	0	0	0	0	0		0	0	0	0	0	0	2	2	0	0	0	0	0	0	0	0	0	0	0	0	0	0	0	0
	NODE_541553_length_2635_cov_98.143829_2	PF00266:Aminotransferase_class-V|TAX=unknown	+	+		0	0	0	0	0	0	0	0	0		0	277.8	0	0	0	0	0	0	0		0	0	0	0	0	0	0	0	0	0	7	0	0	0	0	0	0	0	0	0	0	0	0	0
	NODE_11874342_length_73_cov_2.698630_1	PF00909:Ammonium_Transporter_Family|TAX=unknown	+		+	0	0	0	0	0	0	0	0	0		0	0	0	0	0	0	197.6	156.8	121.7		0	0	0	0	0	0	0	0	0	0	0	0	0	0	0	3	3	3	0	0	0	0	0	0
	NODE_1573702_length_263_cov_204.596954_1	PF00909:Ammonium_Transporter_Family|TAX=unknown		+	+	0	0	0	0	0	0	0	92.4	133.6		0	0	0	0	0	0	0	0	0		0	0	0	0	0	0	0	1	2	0	0	0	0	0	0	0	0	0	0	0	0	0	0	0
	NODE_542256_length_887_cov_5.536640_1	PF01979:Amidohydrolase_family|TAX=unknown				0	0	0	0	0	0	105.3	108.7	89		0	0	0	91.2	0	0	0	0	82.2		0	0	0	0	0	0	1	1	1	0	0	0	1	0	0	0	0	1	0	0	0	0	0	0
	NODE_5833480_length_203_cov_22.014778_1	PF01979:Amidohydrolase_family|TAX=unknown				0	0	0	198.3	0	143	146.8	175.6	151.5		0	0	0	0	0	0	0	0	0		0	0	0	2	0	2	2	2	2	0	0	0	0	0	0	0	0	0	0	0	0	24.6	0	20.4
	NODE_6608891_length_222_cov_9.229730_1	PF01979:Amidohydrolase_family|TAX=unknown		+		0	0	0	0	0	0	0	0	0		0	0	0	94.6	0	0	77	0	73.7		0	0	0	0	0	0	0	0	0	0	0	0	1	0	0	1	0	1	0	0	0	0	0	0
	NODE_1606005_length_35_cov_377.771423_1	PF02979:Nitrile_hydratase,_alpha_chain|TAX=unknown				0	0	0	0	134.5	142.4	0	0	0		0	0	0	134.2	115.7	109.4	0	0	0		0	0	0	0	2	2	0	0	0	0	0	0	2	2	2	0	0	0	0	0	0	0	14.2	14.2
Pentose phosphate pathway
	NODE_10941784_length_123_cov_5.170732_1	PF02779:Transketolase,_pyrimidine_binding_domain|TAX=unknown				0	0	0	198.7	280.9	167.1	71.4	97.7	137.7		0	0	0	269.5	0	156.1	111.3	55.4	117.1		0	0	0	2	4	3	1	2	2	0	0	0	4	0	3	2	1	2	0	0	0	20.9	23.3	29.1
	NODE_2951935_length_150_cov_4.853333_1	PF02779:Transketolase,_pyrimidine_binding_domain|TAX=unknown		+		72.1	0	0	0	0	0	0	0	0		0	0	0	0	0	0	0	0	0		1	0	0	0	0	0	0	0	0	0	0	0	0	0	0	0	0	0	10.3	0	0	0	0	0
	NODE_1391040_length_58_cov_178.224136_1	PF02780:Transketolase,_C-terminal_domain|TAX=unknown				0	0	0	60.4	252.4	143.9	146.2	113	111.2		0	0	0	248.6	227.9	210.5	278.2	123.8	140.7		0	0	0	1	5	3	3	2	2	0	0	0	4	3	3	4	2	3	0	0	0	13.1	57	35.5
	NODE_1232144_length_68_cov_3.985294_1	PF02781:Glucose-6-phosphate_dehydrogenase,_C-terminal_domain|TAX=unknown				0	0	0	0	0	0	0	95.8	93.7		0	0	0	0	0	0	0	0	0		0	0	0	0	0	0	0	1	1	0	0	0	0	0	0	0	0	0	0	0	0	0	0	0
	NODE_3282261_length_101_cov_23.653465_1	PF02781:Glucose-6-phosphate_dehydrogenase,_C-terminal_domain|TAX=unknown		+		0	55.6	0	0	88.8	0	58.1	73.9	0		0	0	0	0	0	0	0	0	0		0	1	0	0	1	0	1	1	0	0	0	0	0	0	0	0	0	0	0	12.6	0	0	12.6	0
	NODE_5442939_length_103_cov_5.077670_1	PF00923:Transaldolase|TAX=unknown				0	62.5	60.3	0	0	0	0	0	0		0	0	0	0	0	0	0	0	0		0	2	2	0	0	0	0	0	0	0	0	0	0	0	0	0	0	0	0	12	12	0	0	0
	NODE_2338837_length_41_cov_89.487808_1	PF00834:Ribulose-phosphate_3_epimerase_family|TAX=unknown				0	0	0	0	0	0	0	94.6	80.5		0	0	0	0	0	0	0	0	0		0	0	0	0	0	0	0	1	1	0	0	0	0	0	0	0	0	0	0	0	0	0	0	0
Phage related
	NODE_2592843_length_108_cov_4.750000_1	PF00589:Phage_integrase_family|TAX=unknown		+		67.5	0	0	0	0	0	0	0	0		0	0	0	0	0	0	0	0	0		1	0	0	0	0	0	0	0	0	0	0	0	0	0	0	0	0	0	18.7	0	0	0	0	0
	NODE_4458250_length_180_cov_2.300000_1	PF00589:Phage_integrase_family|TAX=unknown				63.9	0	0	299.7	280.9	341.6	0	109.1	147.2		0	0	0	285.1	128.3	251.9	147.6	202.9	0		1	0	0	2	3	4	0	1	2	0	0	0	3	2	3	1	3	0	26.5	0	0	29.4	45.6	47.1
	NODE_2840676_length_41_cov_10.658537_1	PF07068:Major_capsid_protein_Gp23|TAX=unknown				81	0	0	0	0	0	0	0	0		0	0	0	0	0	0	0	0	0		2	0	0	0	0	0	0	0	0	0	0	0	0	0	0	0	0	0	13.8	0	0	0	0	0
	NODE_229636_length_414_cov_2.400966_1	PF03237:Terminase-like_family|TAX=unknown				0	72.2	0	0	0	0	0	0	0		0	66.6	71.6	0	0	0	0	0	0		0	1	0	0	0	0	0	0	0	0	1	1	0	0	0	0	0	0	0	24.6	0	0	0	0
	NODE_1220397_length_193_cov_12.212435_1	PF12236:Bacteriophage_head_to_tail_connecting_protein|TAX=unknown				0	0	0	0	0	0	0	0	0		0	54.9	0	0	0	0	0	0	0		0	0	0	0	0	0	0	0	0	0	1	0	0	0	0	0	0	0	0	0	0	0	0	0
Phosphate metabolism
	NODE_7483334_length_77_cov_13.870130_1	PF00149:Calcineurin-like_phosphoesterase|TAX=unknown				0	0	0	0	129.1	0	0	0	0		0	0	0	0	0	0	0	0	0		0	0	0	0	2	0	0	0	0	0	0	0	0	0	0	0	0	0	0	0	0	0	11.8	0
	NODE_10673379_length_83_cov_2.000000_1	PF02562:PhoH-like_protein (phosphate starvation)|TAX=unknown		+		0	0	0	0	0	0	0	0	0		73.8	0	0	107.2	126.3	138.6	216.8	138.4	123.3		0	0	0	0	0	0	0	0	0	2	0	0	3	3	3	4	4	3	0	0	0	0	0	0
	NODE_27009_length_51_cov_612.784302_1	PF01384:Phosphate_transporter_family|TAX=unknown	+	+	+	0	0	0	0	0	0	0	0	0		0	0	0	0	0	0	0	57.2	0		0	0	0	0	0	0	0	0	0	0	0	0	0	0	0	0	1	0	0	0	0	0	0	0
Photosynthesis
	NODE_991993_length_113_cov_11.000000_1	PF01036:Bacteriorhodopsin-like_protein|TAX=unknown	+	+	+	0	0	0	79.6	215.3	136.6	0	0	0		0	0	0	169.4	116.2	117.2	0	0	0		0	0	0	1	4	2	0	0	0	0	0	0	1	2	2	0	0	0	0	0	0	2.4	16.3	5.6
	NODE_11350073_length_129_cov_4.341085_1	PF01737:YCF9 (structural linker photosystem II)|TAX=unknown				0	0	0	0	90.1	0	0	0	0		0	0	0	633.2	466.7	361.2	239.9	173.6	195.2		0	0	0	0	1	0	0	0	0	0	0	0	6	6	4	3	3	3	0	0	0	0	13.8	0
	NODE_9561957_length_98_cov_82.295921_1	PF07444:Ycf66_protein_N-terminus (Photosynthesis related)|TAX=unknown	+	+		0	0	0	0	0	0	0	0	0		0	0	0	379.5	292.5	322.1	113.3	137.3	100.3		0	0	0	0	0	0	0	0	0	0	0	0	4	4	4	2	3	2	0	0	0	0	0	0
	NODE_11652359_length_686_cov_5.472303_2	PF07444:Ycf66_protein_N-terminus (Photosynthesis related)|TAX=unknown		+		0	0	0	0	0	0	0	0	0		0	0	0	224	195.2	163.8	94.5	118.8	99.4		0	0	0	0	0	0	0	0	0	0	0	0	2	2	2	2	2	2	0	0	0	0	0	0
	NODE_635643_length_41_cov_9.292683_1	PF13541:Subunit_ChlI_of_Mg-chelatase|TAX=unknown				106.2	75.5	111.8	0	0	0	138.1	245.5	135.5		0	0	0	0	0	0	0	0	0		2	1	2	0	0	0	3	4	2	0	0	0	0	0	0	0	0	0	45.1	29.4	45.1	0	0	0
	NODE_6052594_length_41_cov_455.853668_1	PF00016:Ribulose_bisphosphate_carboxylase_large_chain,_catalytic_domain|TAX=unknown	+	+		0	0	0	0	0	0	0	0	0		68.5	0	0	193.5	146.2	150.5	124.8	95.4	146.3		0	0	0	0	0	0	0	0	0	1	0	0	4	3	3	2	2	3	0	0	0	0	0	0
	NODE_6372747_length_49_cov_2.285714_1	PF00016:Ribulose_bisphosphate_carboxylase_large_chain,_catalytic_domain|TAX=unknown	+	+		0	0	0	0	0	0	0	0	0		60.8	60.7	0	0	0	0	0	0	0		0	0	0	0	0	0	0	0	0	1	1	0	0	0	0	0	0	0	0	0	0	0	0	0
	NODE_11354042_length_60_cov_62.983334_1	PF00101:Ribulose_bisphosphate_carboxylase,_small_chain|TAX=unknown	+	+		0	0	0	0	0	0	0	0	0		0	97	0	0	0	0	0	0	0		0	0	0	0	0	0	0	0	0	0	1	0	0	0	0	0	0	0	0	0	0	0	0	0
Pili
	NODE_1754072_length_238_cov_15.798319_1	PF13544:Type_IV_pilin_N-term_methylation_site_GFxxxE|TAX=unknown				0	0	75.8	0	0	0	0	0	0		0	0	0	0	0	0	0	0	0		0	0	1	0	0	0	0	0	0	0	0	0	0	0	0	0	0	0	0	0	17.3	0	0	0
	NODE_3200207_length_43_cov_39.558140_1	PF13544:Type_IV_pilin_N-term_methylation_site_GFxxxE|TAX=unknown				0	0	0	0	0	0	0	86.2	0		0	0	0	97	0	0	0	0	85.3		0	0	0	0	0	0	0	2	0	0	0	0	2	0	0	0	0	2	0	0	0	0	0	0
	NODE_4568131_length_74_cov_2.054054_1	PF13954:PapC_N-terminal_domain|TAX=unknown				0	0	0	0	0	0	0	0	0		0	0	0	94.3	0	0	0	0	0		0	0	0	0	0	0	0	0	0	0	0	0	2	0	0	0	0	0	0	0	0	0	0	0
Protein/peptide metabolism
	NODE_4504431_length_227_cov_3.092511_1	PF00132:Bacterial_transferase_hexapeptide_(six_repeats),PF14602:Hexapeptide_repeat_of_succinyl-transferase|TAX=unknown				0	0	0	0	0	0	0	0	0		75.7	88.8	0	0	0	0	0	0	0		0	0	0	0	0	0	0	0	0	1	1	0	0	0	0	0	0	0	0	0	0	0	0	0
	NODE_2854991_length_816_cov_64.110291_2	PF00132:Bacterial_transferase_hexapeptide_(six_repeats)|TAX=unknown	+	+		0	0	0	0	113.2	0	0	0	0		0	0	0	224	181.4	0	0	0	0		0	0	0	0	2	0	0	0	0	0	0	0	4	4	0	0	0	0	0	0	0	0	17.1	0
	NODE_6284094_length_184_cov_14.184783_1	PF00132:Bacterial_transferase_hexapeptide_(six_repeats)|TAX=unknown				0	0	0	0	0	0	0	0	0		90.1	233.5	0	0	0	0	0	0	0		0	0	0	0	0	0	0	0	0	1	3	0	0	0	0	0	0	0	0	0	0	0	0	0
	NODE_1463501_length_66_cov_122.787880_1	PF00557:Metallopeptidase_family_M24|TAX=unknown		+		0	0	0	0	0	0	0	0	0		0	148.4	0	0	0	0	0	0	0		0	0	0	0	0	0	0	0	0	0	2	0	0	0	0	0	0	0	0	0	0	0	0	0
	NODE_3361611_length_2037_cov_56.297497_2	PF00557:Metallopeptidase_family_M24|TAX=unknown		+		0	0	0	0	0	0	0	0	66.3		0	0	0	0	0	0	0	0	0		0	0	0	0	0	0	0	0	1	0	0	0	0	0	0	0	0	0	0	0	0	0	0	0
	NODE_5702100_length_43_cov_7.651163_1	PF00574:Clp_protease|TAX=unknown				0	67.3	0	0	0	0	0	0	0		0	62.6	0	0	0	0	0	0	0		0	1	0	0	0	0	0	0	0	0	1	0	0	0	0	0	0	0	0	2.8	0	0	0	0
	NODE_9928668_length_82_cov_2.365854_1	PF00082:Subtilase_family| (serine protease)TAX=unknown				70.3	60.6	0	0	0	0	60	0	62.1		0	0	58.6	0	0	0	0	60.3	0		1	1	0	0	0	0	1	0	1	0	0	1	0	0	0	0	1	0	14.3	14.3	0	0	0	0
	NODE_1416518_length_62_cov_77.548386_1	PF00082:Subtilase_family|TAX=unknown				0	0	0	191.9	154.1	296.1	140.7	134.6	78.5		0	0	0	92.7	0	87.4	77.8	77.2	57.1		0	0	0	2	2	4	2	3	1	0	0	0	2	0	2	1	1	1	0	0	0	27.9	23	37.7
	NODE_3878639_length_853_cov_4.267292_2	PF00814:Glycoprotease_family|TAX=unknown				0	0	0	0	131.9	0	0	0	0		0	0	0	0	0	0	0	0	0		0	0	0	0	2	0	0	0	0	0	0	0	0	0	0	0	0	0	0	0	0	0	16.7	0
	NODE_2954631_length_104_cov_12.355769_1	PF01168:Alanine_racemase,_N-terminal_domain|TAX=unknown				0	0	0	0	140.4	0	0	83.8	0		0	0	0	0	0	0	0	0	0		0	0	0	0	3	0	0	1	0	0	0	0	0	0	0	0	0	0	0	0	0	0	16.3	0
	NODE_7690893_length_90_cov_5.333333_1	PF01168:Alanine_racemase,_N-terminal_domain|TAX=unknown				0	0	0	0	0	0	0	0	0		0	0	0	117.1	0	0	0	0	0		0	0	0	0	0	0	0	0	0	0	0	0	1	0	0	0	0	0	0	0	0	0	0	0
	NODE_2229208_length_982_cov_36.859470_2	PF01177:Asp/Glu/Hydantoin_racemase|TAX=unknown				0	0	0	0	0	0	0	0	0		0	0	0	102.4	0	0	0	0	0		0	0	0	0	0	0	0	0	0	0	0	0	1	0	0	0	0	0	0	0	0	0	0	0
	NODE_2475633_length_1027_cov_15.628043_3	PF01177:Asp/Glu/Hydantoin_racemase|TAX=unknown		+		0	0	0	0	0	0	0	72.1	0		0	0	0	99.7	184.4	85.5	124.1	0	52.7		0	0	0	0	0	0	0	1	0	0	0	0	1	2	1	2	0	1	0	0	0	0	0	0
	NODE_285490_length_195_cov_15.328205_1	PF01244:Membrane_dipeptidase_(Peptidase_family_M19)|TAX=unknown			+	0	0	0	0	157.1	130.4	74.3	89.8	116		0	0	0	103.6	99.7	96.9	0	0	0		0	0	0	0	3	2	1	2	2	0	0	0	2	2	2	0	0	0	0	0	0	0	35.3	35.3
	NODE_598082_length_139_cov_35.575539_1	PF01244:Membrane_dipeptidase_(Peptidase_family_M19)|TAX=unknown			+	0	0	0	58.9	0	0	0	77.3	0		0	0	0	0	0	0	0	0	0		0	0	0	1	0	0	0	1	0	0	0	0	0	0	0	0	0	0	0	0	0	13.8	0	0
	NODE_3453940_length_688_cov_2.973837_1	PF01262:Alanine_dehydrogenase/PNT,_C-terminal_domain|TAX=unknown				0	0	0	0	0	118.3	0	0	0		0	0	0	0	0	0	0	0	0		0	0	0	0	0	1	0	0	0	0	0	0	0	0	0	0	0	0	0	0	0	0	0	16.5
	NODE_3161984_length_75_cov_4.413333_1	PF01343:Peptidase_family_S49|TAX=unknown				0	0	0	95.1	110.9	179.7	72.1	139.6	137.8		0	0	0	186.2	177.8	115	136.4	0	0		0	0	0	2	2	2	1	2	2	0	0	0	2	2	2	2	0	0	0	0	0	37	37	37
	NODE_9148307_length_468_cov_2.405983_2	PF01432:Peptidase_family_M3|TAX=unknown				0	0	0	0	0	0	0	0	0		0	0	78.4	0	0	0	0	0	0		0	0	0	0	0	0	0	0	0	0	0	1	0	0	0	0	0	0	0	0	0	0	0	0
	NODE_1984918_length_567_cov_11.684303_1	PF01433:Peptidase_family_M1|TAX=unknown				59.8	0	0	0	0	0	0	0	0		0	0	0	0	0	0	0	0	0		1	0	0	0	0	0	0	0	0	0	0	0	0	0	0	0	0	0	3.1	0	0	0	0	0
	NODE_3312104_length_243_cov_8.991770_1	PF01433:Peptidase_family_M1|TAX=unknown	+			0	0	0	0	0	0	0	0	97.3		0	0	0	0	0	0	0	0	0		0	0	0	0	0	0	0	0	2	0	0	0	0	0	0	0	0	0	0	0	0	0	0	0
	NODE_15650_length_618_cov_16.896441_1	PF01451:Low_molecular_weight_phosphotyrosine_protein_phosphatase|TAX=unknown				0	0	0	0	0	0	0	76.3	0		0	0	0	0	0	0	96	77	0		0	0	0	0	0	0	0	1	0	0	0	0	0	0	0	1	1	0	0	0	0	0	0	0
	NODE_1577566_length_111_cov_37.360359_1	PF01546:Peptidase_family_M20/M25/M40|TAX=unknown				0	0	0	96.2	122.3	134.4	0	0	132.3		0	0	0	193	0	0	281.9	0	220.1		0	0	0	2	2	3	0	0	2	0	0	0	4	0	0	5	0	3	0	0	0	8.2	5.3	8.7
	NODE_1668012_length_353_cov_36.566574_1	PF01546:Peptidase_family_M20/M25/M40|TAX=unknown				0	0	0	0	0	0	63	82.5	70.6		0	0	0	0	0	0	0	0	0		0	0	0	0	0	0	1	1	1	0	0	0	0	0	0	0	0	0	0	0	0	0	0	0
	NODE_2604093_length_102_cov_36.950981_1	PF01546:Peptidase_family_M20/M25/M40|TAX=unknown		+		110.6	0	65	94.5	221.8	146.3	293.8	276.1	270.5		0	0	0	266.7	140.1	121.6	260.8	146.7	158.4		2	0	1	2	3	3	4	3	3	0	0	0	3	2	2	3	2	3	22.2	0	10.3	21.4	31.6	31.6
	NODE_3134010_length_5992_cov_11.796062_3	PF01694:Rhomboid_family|TAX=unknown				0	57.7	0	0	0	0	0	88.9	0		72.7	69.7	0	0	0	0	0	0	0		0	1	0	0	0	0	0	1	0	1	1	0	0	0	0	0	0	0	0	15.6	0	0	0	0
	NODE_766214_length_240_cov_10.404166_1	PF01694:Rhomboid_family|TAX=unknown		+		0	0	158.1	0	0	0	0	0	0		0	0	0	0	0	0	0	0	0		0	0	3	0	0	0	0	0	0	0	0	0	0	0	0	0	0	0	0	0	19.2	0	0	0
	NODE_3902790_length_82_cov_2.353658_1	PF02190:ATP-dependent_protease_La_(LON)_domain|TAX=unknown	+			0	0	0	0	0	0	0	67.6	0		0	0	0	0	0	0	0	0	0		0	0	0	0	0	0	0	1	0	0	0	0	0	0	0	0	0	0	0	0	0	0	0	0
	NODE_2901520_length_120_cov_2.941667_1	PF03571:Peptidase_family_M49|TAX=unknown				226.4	210.8	157.2	0	0	0	0	0	0		220.1	274	151.8	0	0	0	0	0	0		3	3	3	0	0	0	0	0	0	3	3	2	0	0	0	0	0	0	24.3	24.3	24.3	0	0	0
	NODE_3185141_length_88_cov_3.920455_1	PF10431:C-terminal,_D2-small_domain,_of_ClpB_protein|TAX=unknown				78.7	118.4	0	0	0	0	0	0	0		92.3	0	0	0	0	0	86.4	0	0		1	1	0	0	0	0	0	0	0	1	0	0	0	0	0	1	0	0	36	36	0	0	0	0
	NODE_2174008_length_115_cov_9.669565_1	PF00675:Insulinase_(Peptidase_family_M16)|TAX=unknown				0	0	0	98.1	0	0	84.3	0	0		0	0	0	0	0	0	0	0	0		0	0	0	1	0	0	1	0	0	0	0	0	0	0	0	0	0	0	0	0	0	34.5	0	0
	NODE_1893034_length_142_cov_103.929581_1	PF04389:Peptidase_family_M28|TAX=unknown				0	0	0	81.5	0	0	0	0	0		0	0	0	0	0	0	0	0	0		0	0	0	1	0	0	0	0	0	0	0	0	0	0	0	0	0	0	0	0	0	22.5	0	0
Redox complexes / electron transfer
	NODE_8432583_length_111_cov_2.063063_1	PF00550:Phosphopantetheine_attachment_site|TAX=unknown				0	0	0	62.4	0	118.7	0	0	0		0	0	0	0	0	0	0	0	0		0	0	0	1	0	1	0	0	0	0	0	0	0	0	0	0	0	0	0	0	0	9.8	0	9.8
	NODE_6594541_length_477_cov_2.607966_2	PF13442:Cytochrome_C_oxidase,_cbb3-type,_subunit_III|TAX=unknown				0	0	0	0	84.7	105.7	0	0	0		0	0	0	0	0	89.2	0	0	0		0	0	0	0	2	2	0	0	0	0	0	0	0	0	2	0	0	0	0	0	0	0	18	18
	NODE_4312109_length_1903_cov_86.372047_3	PF00283:Cytochrome_b559,_alpha_(gene_psbE)_and_beta_(gene_psbF)subunits|TAX=unknown	+	+		0	0	0	0	0	0	0	0	0		0	0	0	103.5	111.8	0	0	0	0		0	0	0	0	0	0	0	0	0	0	0	0	2	2	0	0	0	0	0	0	0	0	0	0
	NODE_5407912_length_70_cov_3.257143_1	PF00111:2Fe-2S_iron-sulfur_cluster_binding_domain|TAX=unknown				84.5	58.4	60.1	0	0	0	0	0	0		58.3	65.2	0	0	0	0	0	0	0		1	1	1	0	0	0	0	0	0	1	1	0	0	0	0	0	0	0	26.8	26.8	26.8	0	0	0
	NODE_6664388_length_392_cov_26.242348_1	PF00111:2Fe-2S_iron-sulfur_cluster_binding_domain|TAX=unknown	+	+		0	0	0	0	0	0	0	121.1	0		0	0	0	0	0	0	0	0	0		0	0	0	0	0	0	0	2	0	0	0	0	0	0	0	0	0	0	0	0	0	0	0	0
	NODE_6073629_length_98_cov_14.183674_1	PF14495:Cytochrome_c-550_domain|TAX=unknown	+			0	0	0	0	0	0	0	0	0		0	0	0	158.9	0	0	0	0	0		0	0	0	0	0	0	0	0	0	0	0	0	2	0	0	0	0	0	0	0	0	0	0	0
	NODE_112651_length_36_cov_569.833313_1	PF01012:Electron_transfer_flavoprotein_domain|TAX=unknown				67.8	67.3	0	0	0	0	0	0	0		0	0	0	0	0	0	0	0	0		1	1	0	0	0	0	0	0	0	0	0	0	0	0	0	0	0	0	1.7	1.7	0	0	0	0
Regulatory proteins
	NODE_1368723_length_111_cov_2.648649_1	PF09360:Iron-binding_zinc_finger_CDGSH_type|TAX=unknown				57.6	57	0	0	0	0	0	0	0		0	0	0	0	0	0	0	0	0		1	1	0	0	0	0	0	0	0	0	0	0	0	0	0	0	0	0	14	14	0	0	0	0
	NODE_64264_length_4511_cov_62.019508_4	PF00072:Response_regulator_receiver_domain,PF00486:Transcriptional_regulatory_protein,_C_terminal|TAX=unknown		+		0	0	0	0	148.5	0	0	0	0		0	0	0	175.3	0	0	0	0	0		0	0	0	0	3	0	0	0	0	0	0	0	3	0	0	0	0	0	0	0	0	0	11.2	0
	NODE_900881_length_3640_cov_89.293129_5	PF00072:Response_regulator_receiver_domain,PF00486:Transcriptional_regulatory_protein,_C_terminal|TAX=unknown				0	0	0	0	134.9	129.5	128.2	117.9	122.2		0	0	0	131.4	138.2	130.5	141.7	72.5	142.7		0	0	0	0	1	2	1	2	2	0	0	0	1	2	2	2	2	2	0	0	0	0	4.2	9.3
	NODE_2552692_length_790_cov_5.524051_1	PF00072:Response_regulator_receiver_domain|TAX=unknown				94.9	99	106.5	67.5	143.8	0	160.8	162.8	169		74.3	89.3	76.3	0	0	0	0	0	85.4		1	1	1	1	1	0	2	2	2	1	1	1	0	0	0	0	0	1	4.3	4.3	4.3	11.1	11.1	0
	NODE_1441276_length_148_cov_28.628378_1	PF00126:Bacterial_regulatory_helix-turn-helix_protein,_lysR_family|TAX=unknown		+		0	0	0	0	178.8	0	0	0	0		0	0	0	199.6	0	0	95.7	80.8	0		0	0	0	0	2	0	0	0	0	0	0	0	2	0	0	2	2	0	0	0	0	0	26.5	0
	NODE_1072292_length_143_cov_3.405594_1	PF00158:Sigma-54_interaction_domain|TAX=unknown				70.7	67.6	63.6	0	0	0	0	0	0		0	0	0	0	0	0	0	0	0		1	1	1	0	0	0	0	0	0	0	0	0	0	0	0	0	0	0	22.2	22.2	22.2	0	0	0
	NODE_163647_length_41_cov_676.609741_1	PF00216:Bacterial_DNA-binding_protein|TAX=unknown		+		427.4	173.1	232.8	451.9	691.6	417.3	348.3	460.1	412.7		0	0	0	0	0	0	0	0	0		6	3	5	5	7	6	5	6	5	0	0	0	0	0	0	0	0	0	60.7	30.4	43.7	50.4	54.8	37.8
	NODE_4337654_length_1023_cov_61.917889_3	PF00216:Bacterial_DNA-binding_protein|TAX=unknown	+	+		0	0	0	0	0	0	0	98.6	0		0	0	0	0	0	0	0	0	0		0	0	0	0	0	0	0	2	0	0	0	0	0	0	0	0	0	0	0	0	0	0	0	0
	NODE_1578393_length_299_cov_12.501672_1	PF00392:Bacterial_regulatory_proteins,_gntR_family|TAX=unknown				0	73.7	0	92.8	82.1	0	121.6	139.8	144.8		0	0	0	0	0	0	0	0	106.4		0	1	0	1	1	0	2	2	2	0	0	0	0	0	0	0	0	2	0	16.1	0	16.1	16.1	0
	NODE_1016429_length_992_cov_3.263105_1	PF00448:SRP54-type_protein,_GTPase_domain,PF02978:Signal_peptide_binding_domain|TAX=unknown				0	71	132	0	0	0	0	0	0		0	0	0	0	0	0	0	0	0		0	1	3	0	0	0	0	0	0	0	0	0	0	0	0	0	0	0	0	1.3	4.3	0	0	0
	NODE_5998531_length_181_cov_2.646409_1	PF00672:HAMP_domain (senory protein)|TAX=unknown				0	0	0	166.4	285.8	174.2	0	0	0		0	0	0	0	0	0	0	0	0		0	0	0	1	2	2	0	0	0	0	0	0	0	0	0	0	0	0	0	0	0	45.3	45.3	45.3
	NODE_2337790_length_70_cov_12.185715_1	PF01037:AsnC_family|TAX=unknown				117.6	119.9	125	0	0	0	0	75.2	0		0	0	0	0	0	0	0	0	0		2	2	3	0	0	0	0	1	0	0	0	0	0	0	0	0	0	0	9.4	10	12.5	0	0	0
	NODE_4443886_length_369_cov_3.674797_1	PF01529:DHHC_palmitoyltransferase|TAX=unknown				0	0	0	0	0	0	0	0	0		66.5	0	0	0	0	0	0	0	0		0	0	0	0	0	0	0	0	0	1	0	0	0	0	0	0	0	0	0	0	0	0	0	0
	NODE_2284776_length_2099_cov_82.253456_3	PF02146:Sir2_family|TAX=unknown		+		0	0	0	0	0	0	0	97.2	0		0	0	0	0	0	0	0	0	0		0	0	0	0	0	0	0	2	0	0	0	0	0	0	0	0	0	0	0	0	0	0	0	0
	NODE_9120729_length_146_cov_6.465754_1	PF02381:MraZ_protein|TAX=unknown				70.3	0	0	0	0	0	0	130.8	0		0	0	0	0	0	0	0	0	0		1	0	0	0	0	0	0	2	0	0	0	0	0	0	0	0	0	0	19.5	0	0	0	0	0
	NODE_1481417_length_2363_cov_9.732543_1	PF02954:Bacterial_regulatory_protein,_Fis_family,PF00158:Sigma-54_interaction_domain|TAX=unknown				0	0	0	0	0	0	0	66.6	0		0	0	0	0	0	0	0	0	0		0	0	0	0	0	0	0	1	0	0	0	0	0	0	0	0	0	0	0	0	0	0	0	0
	NODE_7411817_length_299_cov_8.558529_1	PF12833:Helix-turn-helix_domain|TAX=unknown				85.8	0	0	0	0	0	0	0	0		81.7	130.4	0	0	0	0	0	0	0		2	0	0	0	0	0	0	0	0	1	2	0	0	0	0	0	0	0	53.8	0	0	0	0	0
	NODE_2358001_length_227_cov_28.726871_1	PF13936:Helix-turn-helix_domain|TAX=unknown				0	0	0	0	0	0	0	0	0		0	87.3	0	0	0	0	0	0	0		0	0	0	0	0	0	0	0	0	0	2	0	0	0	0	0	0	0	0	0	0	0	0	0
	NODE_1340365_length_76_cov_52.394737_1	PF13460:NADH(P)-binding,PF05368:NmrA-like_family|TAX=unknown				85.9	0	0	0	0	0	0	0	0		0	0	0	0	0	0	0	0	0		1	0	0	0	0	0	0	0	0	0	0	0	0	0	0	0	0	0	18.5	0	0	0	0	0
	NODE_8181412_length_204_cov_3.588235_1	PF00071:Ras_family|TAX=unknown				0	0	0	0	0	0	0	0	0		73.7	65.2	0	0	0	0	0	0	0		0	0	0	0	0	0	0	0	0	1	1	0	0	0	0	0	0	0	0	0	0	0	0	0
	NODE_12034047_length_82_cov_2.195122_1	PF00076:RNA_recognition_motif._(a.k.a._RRM,_RBD,_or_RNP_domain)|TAX=unknown	+			0	0	0	0	0	0	0	0	0		0	0	0	0	0	0	0	60.2	0		0	0	0	0	0	0	0	0	0	0	0	0	0	0	0	0	1	0	0	0	0	0	0	0
	NODE_5120250_length_86_cov_34.825581_1	PF03466:LysR_substrate_binding_domain|TAX=unknown				0	0	0	0	0	0	0	0	0		0	0	0	0	0	0	0	70	0		0	0	0	0	0	0	0	0	0	0	0	0	0	0	0	0	1	0	0	0	0	0	0	0
	NODE_146033_length_4682_cov_31.517941_5	PF07729:FCD_domain,PF00392:Bacterial_regulatory_proteins,_gntR_family|TAX=unknown	+			0	0	0	84.8	0	0	0	0	0		0	0	0	0	0	0	0	0	0		0	0	0	1	0	0	0	0	0	0	0	0	0	0	0	0	0	0	0	0	0	5.6	0	0
Ribosomal proteins
	NODE_226048_length_551_cov_53.727768_1	PF00177:Ribosomal_protein_S7p/S5e|TAX=unknown	+	+		72.2	52	0	0	0	0	0	0	0		62.3	0	0	0	0	0	0	0	0		1	1	0	0	0	0	0	0	0	1	0	0	0	0	0	0	0	0	10.8	10.8	0	0	0	0
	NODE_6064313_length_290_cov_27.389656_2	PF00252:Ribosomal_protein_L16p/L10e|TAX=unknown		+		0	0	0	0	0	0	0	0	0		0	0	0	122.4	0	0	0	0	0		0	0	0	0	0	0	0	0	0	0	0	0	2	0	0	0	0	0	0	0	0	0	0	0
	NODE_1291841_length_183_cov_17.169399_1	PF00297:Ribosomal_protein_L3|TAX=unknown				98.1	108.1	0	0	0	0	0	0	0		0	0	0	0	0	0	0	0	0		1	1	0	0	0	0	0	0	0	0	0	0	0	0	0	0	0	0	20	20	0	0	0	0
	NODE_1407429_length_173_cov_4.063584_1	PF00338:Ribosomal_protein_S10p/S20e|TAX=unknown				0	0	0	0	0	0	0	0	0		0	57.5	0	0	0	0	0	0	0		0	0	0	0	0	0	0	0	0	0	1	0	0	0	0	0	0	0	0	0	0	0	0	0
	NODE_2876370_length_16075_cov_21.901337_25	PF00338:Ribosomal_protein_S10p/S20e|TAX=unknown	+	+		0	0	0	0	0	0	0	0	0		0	0	0	124.6	101.5	0	0	0	0		0	0	0	0	0	0	0	0	0	0	0	0	2	2	0	0	0	0	0	0	0	0	0	0
	NODE_8271146_length_98_cov_4.540816_1	PF00347:Ribosomal_protein_L6|TAX=unknown	+	+		61.8	78.6	89.3	0	0	0	0	0	0		0	0	59.2	0	0	0	0	0	0		1	1	1	0	0	0	0	0	0	0	0	1	0	0	0	0	0	0	31.4	31.4	31.4	0	0	0
	NODE_2866552_length_4528_cov_22.399956_3	PF00466:Ribosomal_protein_L10|TAX=unknown	+	+		0	0	0	0	0	0	102.8	175.8	148.4		0	0	0	0	0	0	102.7	83.8	0		0	0	0	0	0	0	1	4	2	0	0	0	0	0	0	1	1	0	0	0	0	0	0	0
	NODE_3891566_length_1128_cov_4.375886_3	PF00466:Ribosomal_protein_L10|TAX=unknown	+			0	0	0	0	108.1	0	0	0	0		0	0	0	192.1	0	0	227.4	122.9	207.6		0	0	0	0	2	0	0	0	0	0	0	0	2	0	0	4	3	3	0	0	0	0	12.9	0
	NODE_460590_length_2440_cov_68.818855_3	PF00466:Ribosomal_protein_L10|TAX=unknown	+	+		0	0	0	0	0	0	0	0	0		0	0	0	0	0	0	77.7	0	0		0	0	0	0	0	0	0	0	0	0	0	0	0	0	0	1	0	0	0	0	0	0	0	0
	NODE_471433_length_10903_cov_29.792900_4	PF00466:Ribosomal_protein_L10|TAX=unknown				0	0	0	0	0	0	0	123.7	0		0	0	0	0	0	0	0	0	0		0	0	0	0	0	0	0	2	0	0	0	0	0	0	0	0	0	0	0	0	0	0	0	0
	NODE_8243219_length_116_cov_2.051724_1	PF00572:Ribosomal_protein_L13|TAX=unknown	+	+		112.5	52.9	111.8	0	0	109.5	0	0	0		0	0	0	0	0	0	0	0	0		2	1	2	0	0	3	0	0	0	0	0	0	0	0	0	0	0	0	20.5	10.3	20.5	0	0	26.5
	NODE_7665109_length_86_cov_7.476744_1	PF00831:Ribosomal_L29_protein|TAX=unknown				0	0	0	0	0	0	0	0	0		0	126.6	0	0	0	0	0	0	0		0	0	0	0	0	0	0	0	0	0	2	0	0	0	0	0	0	0	0	0	0	0	0	0
	NODE_3154806_length_545_cov_2.352293_1	PF01926:50S_ribosome-binding_GTPase|TAX=unknown				83.3	0	73.1	0	0	0	0	0	0		0	57	0	0	0	0	0	0	0		1	0	1	0	0	0	0	0	0	0	1	0	0	0	0	0	0	0	16.5	0	16.5	0	0	0
Secretion
	NODE_2415718_length_51_cov_8.647058_1	PF03840:Preprotein_translocase_SecG_subunit|TAX=unknown			+	61.4	0	0	0	0	0	55.8	0	0		0	0	0	0	0	0	0	56.7	53.5		1	0	0	0	0	0	1	0	0	0	0	0	0	0	0	0	1	1	20.7	0	0	0	0	0
	NODE_3824344_length_88_cov_10.363636_1	PF00902:Sec-independent_protein_translocase_protein_(TatC)|TAX=unknown			+	0	0	90.1	0	0	0	0	0	0		0	0	0	0	0	0	0	0	0		0	0	1	0	0	0	0	0	0	0	0	0	0	0	0	0	0	0	0	0	1.9	0	0	0
	NODE_344796_length_508_cov_27.177166_1	PF13437:HlyD_family_secretion_protein|TAX=unknown	+	+	+	0	0	0	0	0	0	82.4	64.1	0		0	0	0	0	0	0	0	0	0		0	0	0	0	0	0	1	1	0	0	0	0	0	0	0	0	0	0	0	0	0	0	0	0
	NODE_460259_length_139_cov_13.100719_1	PF13437:HlyD_family_secretion_protein|TAX=unknown		+	+	0	0	0	63.1	98.1	0	0	89.6	0		0	0	0	0	0	0	0	0	0		0	0	0	1	1	0	0	2	0	0	0	0	0	0	0	0	0	0	0	0	0	29.4	29.4	0
Sulfur metabolism
	NODE_95753_length_87_cov_753.482788_1	PF01583:Adenylylsulphate_kinase|TAX=unknown				0	0	0	0	0	0	0	0	0		0	94.5	0	0	0	0	0	0	0		0	0	0	0	0	0	0	0	0	0	2	0	0	0	0	0	0	0	0	0	0	0	0	0
	NODE_968437_length_41_cov_566.487793_1	PF01747:ATP-sulfurylase|TAX=unknown				0	0	0	0	0	0	0	94.3	63.4		0	0	0	0	0	0	0	0	0		0	0	0	0	0	0	0	2	1	0	0	0	0	0	0	0	0	0	0	0	0	0	0	0
	NODE_5431359_length_325_cov_78.763077_1	PF01925:Sulfite_exporter_TauE/SafE|TAX=unknown		+	+	0	0	0	0	0	0	0	0	0		109.2	55.7	0	0	0	0	0	0	0		0	0	0	0	0	0	0	0	0	2	1	0	0	0	0	0	0	0	0	0	0	0	0	0
TCA cycle
	NODE_587089_length_6918_cov_36.481644_2	PF00694:Aconitase_C-terminal_domain|TAX=unknown		+		65.8	0	0	183.3	246	265.6	218.4	319.5	0		0	0	0	193.2	175.1	117.8	216.5	0	190.6		1	0	0	3	4	3	4	6	0	0	0	0	3	3	3	4	0	3	7.1	0	0	10.7	14.2	10.7
	NODE_2289419_length_801_cov_21.741573_1	PF06434:Aconitate_hydratase_2_N-terminus,PF11791:Aconitate_B_N-terminal_domain|TAX=unknown	+	+		0	0	0	0	0	0	0	0	0		0	58.1	0	0	0	0	0	0	0		0	0	0	0	0	0	0	0	0	0	1	0	0	0	0	0	0	0	0	0	0	0	0	0
Transcription
	NODE_460946_length_1627_cov_78.561157_2	PF01000:RNA_polymerase_Rpb3/RpoA_insert_domain,PF03118:Bacterial_RNA_polymerase,_alpha_chain_C_terminal_domain,PF01193:RNA_polymerase_Rpb3/Rpb11_dimerisation_domain|TAX=unknown	+	+		0	0	0	0	0	0	0	0	0		0	89.8	0	0	0	0	0	0	0		0	0	0	0	0	0	0	0	0	0	1	0	0	0	0	0	0	0	0	0	0	0	0	0
	NODE_1878690_length_905_cov_8.648619_2	PF04563:RNA_polymerase_beta_subunit,PF04561:RNA_polymerase_Rpb2,_domain_2|TAX=TAX:root;cellular_organisms;Bacteria;FCB_group;Bacteroidetes/Chlorobi_group;Bacteroidetes;Flavobacteriia;Flavobacteriales;Blattabacteriaceae;Blattabacterium;Blattabacterium_sp._(Mastotermes_darwiniensis);Blattabacterium_sp._(Mastotermes_darwiniensis)_str._MADAR	+			0	0	0	0	0	0	93.8	127	102		0	0	0	0	0	0	126.3	109.2	0		0	0	0	0	0	0	1	1	1	0	0	0	0	0	0	1	1	0	0	0	0	0	0	0
	NODE_4578457_length_5187_cov_8.304222_8	PF04563:RNA_polymerase_beta_subunit,PF04561:RNA_polymerase_Rpb2,_domain_2|TAX=unknown				0	0	0	0	0	0	0	99.9	0		0	0	0	0	0	0	0	0	0		0	0	0	0	0	0	0	2	0	0	0	0	0	0	0	0	0	0	0	0	0	0	0	0
	NODE_1363464_length_354_cov_82.559319_1	PF04563:RNA_polymerase_beta_subunit|TAX=unknown	+			0	0	0	0	0	0	0	0	0		0	0	0	0	0	0	76.9	73.5	67.5		0	0	0	0	0	0	0	0	0	0	0	0	0	0	0	1	1	1	0	0	0	0	0	0
	NODE_1564091_length_836_cov_37.875599_2	PF04563:RNA_polymerase_beta_subunit|TAX=unknown	+			0	0	0	0	0	0	0	164.1	0		0	0	0	0	0	0	0	0	0		0	0	0	0	0	0	0	2	0	0	0	0	0	0	0	0	0	0	0	0	0	0	0	0
	NODE_3622210_length_836_cov_95.289474_2	PF04563:RNA_polymerase_beta_subunit|TAX=unknown				0	0	0	0	100.4	112.3	128.9	196.4	135.4		0	0	0	0	0	0	0	0	0		0	0	0	0	2	2	2	3	2	0	0	0	0	0	0	0	0	0	0	0	0	0	29.6	29.6
	NODE_5270239_length_2133_cov_80.247070_4	PF04563:RNA_polymerase_beta_subunit|TAX=unknown	+			0	0	0	0	0	0	91.4	0	0		0	0	0	0	0	0	0	0	0		0	0	0	0	0	0	2	0	0	0	0	0	0	0	0	0	0	0	0	0	0	0	0	0
	NODE_6107404_length_1554_cov_22.501930_3	PF04563:RNA_polymerase_beta_subunit|TAX=unknown				0	0	0	0	0	0	106.6	0	0		0	0	0	0	0	0	0	0	0		0	0	0	0	0	0	3	0	0	0	0	0	0	0	0	0	0	0	0	0	0	0	0	0
	NODE_636164_length_2492_cov_76.067413_5	PF04563:RNA_polymerase_beta_subunit|TAX=unknown	+	+		0	0	0	0	0	0	0	0	103.4		0	0	0	0	0	0	0	0	0		0	0	0	0	0	0	0	0	2	0	0	0	0	0	0	0	0	0	0	0	0	0	0	0
	NODE_836092_length_154_cov_153.214279_1	PF04565:RNA_polymerase_Rpb2,_domain_3|TAX=unknown	+			162.8	107.2	65.8	0	0	0	0	0	0		0	0	0	0	0	0	0	0	0		2	2	1	0	0	0	0	0	0	0	0	0	0	0	0	0	0	0	33.3	33.3	19.5	0	0	0
	NODE_2087425_length_1238_cov_6.123587_1	PF04997:RNA_polymerase_Rpb1,_domain_1,PF00623:RNA_polymerase_Rpb1,_domain_2|TAX=unknown	+	+		0	0	0	0	209.2	0	0	0	0		0	0	0	0	0	0	0	0	0		0	0	0	0	2	0	0	0	0	0	0	0	0	0	0	0	0	0	0	0	0	0	80	0
	NODE_6179697_length_1985_cov_4.760201_2	PF04997:RNA_polymerase_Rpb1,_domain_1|TAX=unknown	+			0	0	0	0	0	0	0	64.7	0		0	0	0	0	0	0	0	0	0		0	0	0	0	0	0	0	1	0	0	0	0	0	0	0	0	0	0	0	0	0	0	0	0
	NODE_2259649_length_75_cov_42.586666_1	PF04998:RNA_polymerase_Rpb1,_domain_5|TAX=unknown	+	+		0	0	0	0	0	0	0	0	0		0	58.6	0	0	0	0	0	0	0		0	0	0	0	0	0	0	0	0	0	1	0	0	0	0	0	0	0	0	0	0	0	0	0
Translation
	NODE_10676762_length_91_cov_3.098901_1	PF00009:Elongation_factor_Tu_GTP_binding_domain|TAX=unknown				0	0	0	0	0	0	0	0	0		0	0	0	0	0	0	128.8	0	78.2		0	0	0	0	0	0	0	0	0	0	0	0	0	0	0	2	0	2	0	0	0	0	0	0
	NODE_1174532_length_702_cov_3.760684_2	PF00009:Elongation_factor_Tu_GTP_binding_domain|TAX=unknown		+		0	0	0	0	0	0	0	0	0		0	94.9	0	0	0	0	0	0	0		0	0	0	0	0	0	0	0	0	0	2	0	0	0	0	0	0	0	0	0	0	0	0	0
	NODE_2069336_length_196_cov_22.076530_1	PF00133:tRNA_synthetases_class_I_(I,_L,_M_and_V)|TAX=unknown				0	0	0	0	0	0	0	0	0		0	0	0	0	0	0	0	187.6	0		0	0	0	0	0	0	0	0	0	0	0	0	0	0	0	0	1	0	0	0	0	0	0	0
	NODE_627451_length_347_cov_136.922195_1	PF00133:tRNA_synthetases_class_I_(I,_L,_M_and_V)|TAX=unknown		+		0	0	0	0	0	0	122.3	162.7	144.7		0	0	0	194.9	0	0	177.3	154	101.8		0	0	0	0	0	0	2	3	2	0	0	0	3	0	0	3	3	2	0	0	0	0	0	0
	NODE_13009707_length_119_cov_2.436975_1	PF00152:tRNA_synthetases_class_II_(D,_K_and_N)|TAX=unknown				65.9	0	0	0	0	0	0	0	0		61	65.8	0	0	0	0	0	53.8	0		1	0	0	0	0	0	0	0	0	1	1	0	0	0	0	0	1	0	18.3	0	0	0	0	0
	NODE_3280813_length_409_cov_20.819071_1	PF00551:Formyl_transferase|TAX=unknown				0	0	62.9	0	0	0	0	0	0		0	0	0	0	0	0	0	0	0		0	0	1	0	0	0	0	0	0	0	0	0	0	0	0	0	0	0	0	0	20.8	0	0	0
	NODE_2479896_length_62_cov_21.483871_1	PF00587:tRNA_synthetase_class_II_core_domain_(G,_H,_P,_S_and_T)|TAX=unknown		+		0	85.1	0	0	0	0	0	0	0		0	0	0	0	0	0	0	0	0		0	2	0	0	0	0	0	0	0	0	0	0	0	0	0	0	0	0	0	8.2	0	0	0	0
	NODE_3175371_length_1516_cov_14.523088_2	PF00679:Elongation_factor_G_C-terminus,PF03764:Elongation_factor_G,_domain_IV|TAX=unknown	+			0	0	65.6	0	0	0	0	0	0		0	0	0	0	0	0	0	0	0		0	0	1	0	0	0	0	0	0	0	0	0	0	0	0	0	0	0	0	0	7.8	0	0	0
	NODE_2664532_length_74_cov_15.081081_1	PF00750:tRNA_synthetases_class_I_(R)|TAX=unknown	+			0	0	0	0	0	0	0	0	0		0	0	0	0	0	0	76.1	0	0		0	0	0	0	0	0	0	0	0	0	0	0	0	0	0	1	0	0	0	0	0	0	0	0
	NODE_1952870_length_81_cov_131.790131_1	PF01409:tRNA_synthetases_class_II_core_domain_(F)|TAX=unknown		+		0	61.6	83.7	0	0	0	77.8	79.6	69.7		0	72	58.2	0	0	0	81.7	0	0		0	1	1	0	0	0	1	1	1	0	1	1	0	0	0	1	0	0	0	18.3	18.3	0	0	0
	NODE_2673470_length_1211_cov_51.984310_1	PF01411:tRNA_synthetases_class_II_(A)|TAX=unknown		+		0	0	0	0	0	0	67.7	96.5	68.2		0	168.2	0	0	0	0	75.9	59.2	83.2		0	0	0	0	0	0	1	2	1	0	2	0	0	0	0	1	1	2	0	0	0	0	0	0
	NODE_580225_length_86_cov_5.441861_1	PF01411:tRNA_synthetases_class_II_(A)|TAX=unknown				79.8	85.7	94.9	0	0	0	110.4	127.2	116.7		90.3	85.3	67.9	0	0	0	86.5	0	0		1	1	1	0	0	0	2	2	2	1	1	1	0	0	0	2	0	0	19.3	19.3	19.3	0	0	0
	NODE_2042667_length_91_cov_49.098900_1	PF01765:Ribosome_recycling_factor|TAX=unknown				0	0	0	0	147.1	0	0	0	0		0	0	0	0	0	0	0	0	0		0	0	0	0	2	0	0	0	0	0	0	0	0	0	0	0	0	0	0	0	0	0	18.3	0
	NODE_11820920_length_391_cov_4.207161_1	PF01775:Ribosomal_L18ae/LX_protein_domain|TAX=unknown		+		85.6	61.2	88	0	0	0	0	67.4	0		62.5	68.8	67.1	98	0	0	0	60.1	59.6		1	1	1	0	0	0	0	1	0	1	1	1	2	0	0	0	1	1	13.9	13.9	13.9	0	0	0
	NODE_550807_length_6359_cov_34.358547_2	PF02272:DHHA1_domain,PF01411:tRNA_synthetases_class_II_(A),PF07973:Threonyl_and_Alanyl_tRNA_synthetase_second_additional_domain|TAX=unknown	+	+		0	0	62.3	0	0	0	0	0	0		0	0	0	0	0	0	0	0	0		0	0	1	0	0	0	0	0	0	0	0	0	0	0	0	0	0	0	0	0	5.6	0	0	0
	NODE_2908698_length_94_cov_85.074471_1	PF02547:Queuosine_biosynthesis_protein|TAX=unknown				0	0	0	61.8	86.2	0	0	0	0		0	0	0	208.8	104.3	0	0	0	0		0	0	0	1	1	0	0	0	0	0	0	0	2	1	0	0	0	0	0	0	0	19.8	19.8	0
	NODE_5490239_length_1881_cov_12.189261_2	PF02911:Formyl_transferase,_C-terminal_domain,PF00551:Formyl_transferase|TAX=unknown		+		0	0	0	0	0	0	0	0	0		192.1	143.5	68.8	0	0	0	170	123.9	0		0	0	0	0	0	0	0	0	0	2	2	1	0	0	0	3	3	0	0	0	0	0	0	0
	NODE_2668605_length_125_cov_22.424000_1	PF02911:Formyl_transferase,_C-terminal_domain|TAX=unknown				94.2	77.8	0	0	0	0	0	0	85.6		0	0	0	0	0	0	0	0	0		1	1	0	0	0	0	0	0	1	0	0	0	0	0	0	0	0	0	25.9	25.9	0	0	0	0
	NODE_978724_length_257_cov_4.894942_1	PF03054:tRNA_methyl_transferase|TAX=unknown				96.9	108.3	106.5	0	0	0	0	0	0		0	0	0	0	0	0	0	0	0		2	2	2	0	0	0	0	0	0	0	0	0	0	0	0	0	0	0	55	55	55	0	0	0
	NODE_11078257_length_75_cov_3.440000_1	PF03143:Elongation_factor_Tu_C-terminal_domain|TAX=unknown	+	+		0	0	0	0	0	0	0	0	0		0	0	0	126.6	0	0	93.9	51.5	52.1		0	0	0	0	0	0	0	0	0	0	0	0	1	0	0	1	1	1	0	0	0	0	0	0
	NODE_362730_length_349_cov_2.100286_1	PF04760:Translation_initiation_factor_IF-2,_N-terminal_region|TAX=unknown				0	0	0	0	0	0	0	86.7	82.7		0	0	0	0	0	0	0	0	0		0	0	0	0	0	0	0	2	2	0	0	0	0	0	0	0	0	0	0	0	0	0	0	0
	NODE_1162647_length_298_cov_10.184564_1	PF08264:Anticodon-binding_domain_of_tRNA|TAX=unknown				0	0	0	0	81.6	0	0	0	0		0	0	0	0	0	0	0	0	0		0	0	0	0	2	0	0	0	0	0	0	0	0	0	0	0	0	0	0	0	0	0	11.5	0
	NODE_1722301_length_55_cov_5.109091_1	PF09334:tRNA_synthetases_class_I_(M)|TAX=unknown				106.2	85.7	87.9	0	0	0	0	0	0		0	95.4	100.1	0	0	0	0	0	0		2	2	2	0	0	0	0	0	0	0	2	2	0	0	0	0	0	0	8.2	8.2	8.2	0	0	0
TRANSPORT
ABC transporter
	NODE_3392602_length_683_cov_2.424597_1	PF00005:ABC_transporter|TAX=TAX:root;cellular_organisms;Bacteria;Proteobacteria;Alphaproteobacteria;Rhizobiales;Rhizobiaceae;Rhizobium/Agrobacterium_group;Rhizobium;Rhizobium_tropici;Rhizobium_tropici_CIAT_899			+	0	0	0	0	0	0	0	62.3	0		0	0	0	0	0	0	0	0	0		0	0	0	0	0	0	0	1	0	0	0	0	0	0	0	0	0	0	0	0	0	0	0	0
	NODE_102620_length_1376_cov_85.817589_2	PF00005:ABC_transporter|TAX=unknown	+	+	+	0	0	0	0	164	0	0	0	0		0	0	0	0	0	0	0	0	0		0	0	0	0	1	0	0	0	0	0	0	0	0	0	0	0	0	0	0	0	0	0	9.5	0
	NODE_1173182_length_6713_cov_85.297485_3	PF00005:ABC_transporter|TAX=unknown		+	+	0	0	0	0	0	0	0	84.5	0		70.8	0	0	0	0	0	0	0	0		0	0	0	0	0	0	0	2	0	1	0	0	0	0	0	0	0	0	0	0	0	0	0	0
	NODE_1502620_length_1867_cov_5.063739_2	PF00005:ABC_transporter|TAX=unknown			+	0	0	73.1	0	181.5	0	0	105.3	0		0	0	0	142.3	0	0	0	0	56.3		0	0	1	0	3	0	0	2	0	0	0	0	2	0	0	0	0	1	0	0	3.6	0	8.5	0
	NODE_1538822_length_5335_cov_25.369822_2	PF00005:ABC_transporter|TAX=unknown				71	55.9	57.7	73.2	0	0	83.4	93.1	78.4		0	0	0	0	0	0	0	56	53.5		1	1	1	1	0	0	1	1	1	0	0	0	0	0	0	0	1	1	6.3	6.3	6.3	6.3	0	0
	NODE_2306364_length_83_cov_42.710842_1	PF00005:ABC_transporter|TAX=unknown			+	84.7	89.9	94	0	0	0	0	0	0		100.7	0	0	0	0	0	0	0	0		2	2	2	0	0	0	0	0	0	2	0	0	0	0	0	0	0	0	13	13	13	0	0	0
	NODE_2338121_length_1000_cov_10.625000_2	PF00005:ABC_transporter|TAX=unknown	+			0	0	0	210.9	150.9	144.7	0	0	0		0	0	0	0	0	171.1	0	0	0		0	0	0	1	1	1	0	0	0	0	0	0	0	0	1	0	0	0	0	0	0	28.1	28.1	28.1
	NODE_678514_length_1616_cov_60.230816_2	PF00005:ABC_transporter|TAX=unknown		+	+	0	0	0	0	81.6	0	100.2	90.1	138.5		0	0	0	0	0	0	0	0	0		0	0	0	0	1	0	1	1	2	0	0	0	0	0	0	0	0	0	0	0	0	0	8.4	0
	NODE_894855_length_119_cov_2.554622_1	PF00005:ABC_transporter|TAX=unknown			+	0	138.7	0	87.1	0	0	138	146.8	145.2		0	0	110.2	0	185.9	174.8	169.4	155.4	0		0	2	0	1	0	0	1	1	1	0	0	2	0	1	1	1	1	0	0	7.4	0	4.1	0	0
	NODE_1742375_length_56_cov_49.000000_1	PF12848:ABC_transporter|TAX=unknown		+		0	0	0	0	0	0	0	0	0		0	0	0	0	0	0	0	0	52.5		0	0	0	0	0	0	0	0	0	0	0	0	0	0	0	0	0	1	0	0	0	0	0	0
	NODE_5299777_length_47_cov_3.851064_1	PF00664:ABC_transporter_transmembrane_region|TAX=unknown			+	0	0	0	309.7	288.6	333	266.9	269.2	263.4		0	0	0	104	0	0	148.7	137.1	197.5		0	0	0	4	4	4	4	4	4	0	0	0	2	0	0	2	2	3	0	0	0	14	14	14
	NODE_9958176_length_188_cov_2.920213_1	PF00664:ABC_transporter_transmembrane_region|TAX=unknown			+	0	0	0	0	0	0	0	0	0		0	0	0	118.6	99	0	0	0	0		0	0	0	0	0	0	0	0	0	0	0	0	1	1	0	0	0	0	0	0	0	0	0	0
	NODE_2161376_length_3562_cov_27.706905_2	PF02653:Branched-chain_amino_acid_transport_system_/_permease_component|TAX=unknown		+	+	0	0	0	0	0	0	0	63.5	0		0	0	0	0	0	0	84.9	76.9	60.6		0	0	0	0	0	0	0	1	0	0	0	0	0	0	0	2	1	1	0	0	0	0	0	0
	NODE_3269633_length_117_cov_212.222229_1	PF06472:ABC_transporter_transmembrane_region_2|TAX=unknown	+	+	+	0	0	0	0	0	0	0	82.8	0		0	0	0	0	0	0	0	0	0		0	0	0	0	0	0	0	1	0	0	0	0	0	0	0	0	0	0	0	0	0	0	0	0
	NODE_4738065_length_41_cov_8.170732_1	PF12974:ABC_transporter,_phosphonate,_periplasmic_substrate-binding_protein|TAX=unknown				0	0	0	0	0	0	0	129	0		0	0	0	0	0	0	0	0	0		0	0	0	0	0	0	0	3	0	0	0	0	0	0	0	0	0	0	0	0	0	0	0	0
	NODE_20436_length_59_cov_1166.864380_1	PF13304:AAA_domain,PF00005:ABC_transporter|TAX=unknown		+		0	0	0	104.5	121.6	106.7	0	0	0		0	0	0	107	0	0	0	0	0		0	0	0	1	1	1	0	0	0	0	0	0	1	0	0	0	0	0	0	0	0	36.7	36.7	36.7
	NODE_966215_length_1373_cov_30.994173_2	PF13304:AAA_domain,PF00005:ABC_transporter|TAX=unknown		+	+	0	0	115	0	0	0	0	0	0		0	0	0	0	0	0	0	0	0		0	0	2	0	0	0	0	0	0	0	0	0	0	0	0	0	0	0	0	0	12.7	0	0	0
	NODE_2516932_length_66_cov_17.227272_1	PF13407:Periplasmic_binding_protein_domain|TAX=unknown				0	0	0	0	0	0	86.7	0	0		0	0	0	0	0	0	0	0	0		0	0	0	0	0	0	1	0	0	0	0	0	0	0	0	0	0	0	0	0	0	0	0	0
	NODE_3722424_length_290_cov_2.924138_1	PF13407:Periplasmic_binding_protein_domain|TAX=unknown	+	+		0	0	0	120.5	120	0	0	108.6	80		0	0	0	0	0	0	0	0	0		0	0	0	2	2	0	0	2	2	0	0	0	0	0	0	0	0	0	0	0	0	36.4	36.4	0
	NODE_411471_length_67_cov_30.044777_1	PF13407:Periplasmic_binding_protein_domain|TAX=unknown				59.6	0	0	0	0	0	69.2	65.2	0		0	0	0	0	0	0	0	58.6	55.6		1	0	0	0	0	0	1	1	0	0	0	0	0	0	0	0	1	1	11	0	0	0	0	0
	NODE_223364_length_168_cov_439.523804_1	PF13458:Periplasmic_binding_protein|TAX=unknown	+	+		0	0	0	0	0	0	0	0	0		0	0	0	102	106.4	0	0	0	0		0	0	0	0	0	0	0	0	0	0	0	0	3	2	0	0	0	0	0	0	0	0	0	0
	NODE_6095463_length_105_cov_2.228571_1	PF00950:ABC_3_transport_family|TAX=unknown				0	0	0	0	0	0	0	0	0		0	0	0	91.2	0	0	0	0	0		0	0	0	0	0	0	0	0	0	0	0	0	2	0	0	0	0	0	0	0	0	0	0	0
TonB receptors
	NODE_1379673_length_55_cov_60.236362_1	PF00593:TonB_dependent_receptor|TAX=unknown	+			64.4	0	0	0	0	0	0	0	0		0	0	0	0	0	0	0	0	0		1	0	0	0	0	0	0	0	0	0	0	0	0	0	0	0	0	0	18.2	0	0	0	0	0
	NODE_1550907_length_254_cov_2.500000_1	PF00593:TonB_dependent_receptor|TAX=unknown	+	+		0	0	0	0	0	0	0	0	0		120.5	84.4	0	0	0	0	0	0	0		0	0	0	0	0	0	0	0	0	2	1	0	0	0	0	0	0	0	0	0	0	0	0	0
	NODE_1899_length_253_cov_15.640316_1	PF00593:TonB_dependent_receptor|TAX=unknown	+	+		64.1	64.8	0	0	0	0	0	0	0		0	0	0	0	0	0	0	0	0		1	1	0	0	0	0	0	0	0	0	0	0	0	0	0	0	0	0	25	25	0	0	0	0
	NODE_2353866_length_42_cov_28.452381_1	PF00593:TonB_dependent_receptor|TAX=unknown	+			83.8	78.9	0	0	0	0	0	0	0		0	0	0	0	0	0	0	0	0		1	1	0	0	0	0	0	0	0	0	0	0	0	0	0	0	0	0	19.4	19.4	0	0	0	0
	NODE_5556532_length_77_cov_29.883118_1	PF00593:TonB_dependent_receptor|TAX=unknown	+			0	0	0	0	0	0	0	0	0		0	57.1	0	0	0	0	0	0	0		0	0	0	0	0	0	0	0	0	0	1	0	0	0	0	0	0	0	0	0	0	0	0	0
	NODE_1976100_length_112_cov_67.151787_1	PF07715:TonB-dependent_Receptor_Plug_Domain|TAX=unknown	+	+		0	0	0	0	128.8	0	0	0	0		0	0	0	249.1	0	93.1	0	0	0		0	0	0	0	2	0	0	0	0	0	0	0	3	0	2	0	0	0	0	0	0	0	24.8	0
	NODE_2836883_length_105_cov_89.752380_1	PF07715:TonB-dependent_Receptor_Plug_Domain|TAX=unknown	+			0	0	58.2	0	0	0	0	0	0		0	0	0	0	0	0	0	0	0		0	0	1	0	0	0	0	0	0	0	0	0	0	0	0	0	0	0	0	0	27.8	0	0	0
	NODE_3819105_length_48_cov_42.666668_1	PF07715:TonB-dependent_Receptor_Plug_Domain|TAX=unknown				0	0	0	0	0	0	0	0	0		0	100.3	0	0	0	0	0	0	0		0	0	0	0	0	0	0	0	0	0	2	0	0	0	0	0	0	0	0	0	0	0	0	0
	NODE_637095_length_260_cov_8.742308_1	PF07715:TonB-dependent_Receptor_Plug_Domain|TAX=unknown	+	+		0	0	0	0	0	0	0	0	0		0	57.6	0	0	0	0	0	0	0		0	0	0	0	0	0	0	0	0	0	1	0	0	0	0	0	0	0	0	0	0	0	0	0
TRAP transporter
	NODE_1095243_length_1051_cov_28.487156_2	PF04290:Tripartite_ATP-independent_periplasmic_transporters,_DctQ_component|TAX=unknown				73.4	0	0	122.3	250.9	111.7	113.7	171.1	155.3		0	0	0	189	273.1	141.1	160.6	101.4	75.9		1	0	0	2	4	3	2	3	3	0	0	0	3	5	3	2	1	1	3.5	0	0	8.3	8.3	8.3
	NODE_1378719_length_2314_cov_7.687122_2	PF04290:Tripartite_ATP-independent_periplasmic_transporters,_DctQ_component|TAX=unknown				0	0	0	73.1	0	0	0	0	0		0	0	0	0	0	0	75	64.1	0		0	0	0	1	0	0	0	0	0	0	0	0	0	0	0	1	1	0	0	0	0	41.8	0	0
	NODE_2303788_length_3405_cov_38.429073_2	PF04290:Tripartite_ATP-independent_periplasmic_transporters,_DctQ_component|TAX=unknown		+	+	0	0	0	0	107.3	0	0	98.5	0		0	0	0	0	0	0	86.4	0	0		0	0	0	0	2	0	0	2	0	0	0	0	0	0	0	2	0	0	0	0	0	0	21.5	0
	NODE_3575930_length_394_cov_16.890863_2	PF04290:Tripartite_ATP-independent_periplasmic_transporters,_DctQ_component|TAX=unknown			+	0	0	0	0	0	0	0	64.5	0		0	0	0	0	0	0	0	0	0		0	0	0	0	0	0	0	1	0	0	0	0	0	0	0	0	0	0	0	0	0	0	0	0
	NODE_520920_length_7367_cov_57.866295_3	PF04290:Tripartite_ATP-independent_periplasmic_transporters,_DctQ_component|TAX=unknown			+	101	0	100.5	0	0	0	0	0	0		0	0	0	0	0	0	0	0	0		2	0	2	0	0	0	0	0	0	0	0	0	0	0	0	0	0	0	5.8	0	5.8	0	0	0
	NODE_647645_length_9162_cov_51.951103_5	PF04290:Tripartite_ATP-independent_periplasmic_transporters,_DctQ_component|TAX=unknown		+	+	0	0	0	0	0	0	0	0	0		0	0	0	95.5	103.3	0	0	0	0		0	0	0	0	0	0	0	0	0	0	0	0	1	1	0	0	0	0	0	0	0	0	0	0
	NODE_6583401_length_626_cov_4.774760_2	PF04290:Tripartite_ATP-independent_periplasmic_transporters,_DctQ_component|TAX=unknown			+	0	0	0	0	0	0	0	0	0		0	0	0	0	0	0	0	0	66.2		0	0	0	0	0	0	0	0	0	0	0	0	0	0	0	0	0	1	0	0	0	0	0	0
	NODE_897845_length_5307_cov_68.186356_3	PF04290:Tripartite_ATP-independent_periplasmic_transporters,_DctQ_component|TAX=unknown			+	119.8	0	112.5	0	155.7	121.6	126	132.9	108.8		0	0	0	144	113.4	108.4	112.4	85.2	121.6		2	0	2	0	3	2	2	2	2	0	0	0	3	2	2	1	2	2	7.3	0	7.3	0	6.1	5.8
	NODE_1629664_length_836_cov_3.850478_1	PF06808:DctM-like_transporters|TAX=unknown			+	209.3	212.7	208.6	211.7	327.5	270.7	242.7	242.8	238.4		166.3	55.3	59.4	199.5	229.1	237	233.2	209.1	209.4		2	2	2	2	3	2	3	3	3	2	1	1	2	2	2	2	2	2	15.9	15.9	15.9	15.9	28.8	15.9
	NODE_3274272_length_963_cov_46.396679_2	PF06808:DctM-like_transporters|TAX=unknown			+	0	0	0	0	0	0	0	0	0		0	0	0	130.8	0	0	0	0	0		0	0	0	0	0	0	0	0	0	0	0	0	1	0	0	0	0	0	0	0	0	0	0	0
	NODE_577746_length_2113_cov_75.202080_2	PF06808:DctM-like_transporters|TAX=unknown			+	0	0	0	0	0	0	0	0	0		0	0	0	0	244.5	0	0	108.1	0		0	0	0	0	0	0	0	0	0	0	0	0	0	1	0	0	2	0	0	0	0	0	0	0
	NODE_6970502_length_2842_cov_8.262139_3	PF06808:DctM-like_transporters|TAX=unknown			+	0	0	0	0	0	221.4	0	0	0		0	0	0	0	0	0	0	0	0		0	0	0	0	0	4	0	0	0	0	0	0	0	0	0	0	0	0	0	0	0	0	0	12.5
	NODE_3687970_length_3411_cov_39.091175_2	PF07331:Tripartite_tricarboxylate_transporter_TctB_family|TAX=unknown			+	0	0	0	0	129.1	0	0	0	0		0	0	0	0	0	0	0	0	0		0	0	0	0	3	0	0	0	0	0	0	0	0	0	0	0	0	0	0	0	0	0	12.2	0
	NODE_786947_length_1601_cov_111.474075_3	PF07331:Tripartite_tricarboxylate_transporter_TctB_family|TAX=unknown		+	+	93.8	0	0	123.6	84.2	118.4	0	232.1	202		0	0	0	227.6	0	85	366	253.2	248.8		2	0	0	2	2	2	0	4	4	0	0	0	5	0	1	6	5	5	7.1	0	0	8.7	8.7	8.7
Sym-/Antiporter
	NODE_1275239_length_55_cov_35.381817_1	PF03553:Na+/H+_antiporter_family|TAX=unknown			+	84	91.3	69.2	0	0	0	0	0	0		0	0	0	0	0	0	0	0	0		1	1	1	0	0	0	0	0	0	0	0	0	0	0	0	0	0	0	16.8	16.8	16.8	0	0	0
	NODE_3657551_length_76_cov_15.210526_1	PF00375:Sodium:dicarboxylate_symporter_family|TAX=unknown			+	0	0	0	0	0	0	0	0	0		0	0	0	0	0	0	0	0	64.8		0	0	0	0	0	0	0	0	0	0	0	0	0	0	0	0	0	1	0	0	0	0	0	0
Other transporter
	NODE_6037415_length_370_cov_2.759459_1	PF00083:Sugar_(and_other)_transporter|TAX=unknown			+	0	0	71.9	0	0	0	0	62.1	0		0	0	0	0	0	0	0	0	0		0	0	1	0	0	0	0	1	0	0	0	0	0	0	0	0	0	0	0	0	42.3	0	0	0
	NODE_1023130_length_341_cov_21.856304_1	PF00496:Bacterial_extracellular_solute-binding_proteins,_family_5_Middle|TAX=unknown	+	+		73	54.2	0	85.7	0	0	0	254	224.5		0	0	0	238.7	0	0	0	0	0		1	1	0	2	0	0	0	4	4	0	0	0	4	0	0	0	0	0	8.8	8.8	0	22.2	0	0
	NODE_2018780_length_1162_cov_5.677280_1	PF00497:Bacterial_extracellular_solute-binding_proteins,_family_3|TAX=TAX:root;cellular_organisms;Bacteria;Proteobacteria;Betaproteobacteria;Burkholderiales;Alcaligenaceae;Achromobacter;Achromobacter_xylosoxidans;Achromobacter_xylosoxidans_A8				60.5	0	0	0	0	0	0	0	0		0	0	0	0	0	0	0	0	0		1	0	0	0	0	0	0	0	0	0	0	0	0	0	0	0	0	0	22.7	0	0	0	0	0
	NODE_11160_length_80_cov_819.349976_1	PF00497:Bacterial_extracellular_solute-binding_proteins,_family_3|TAX=unknown	+	+		0	55.8	0	0	0	0	0	0	0		0	0	0	0	0	0	0	0	0		0	1	0	0	0	0	0	0	0	0	0	0	0	0	0	0	0	0	0	17.7	0	0	0	0
	NODE_1778220_length_562_cov_3.886121_1	PF00497:Bacterial_extracellular_solute-binding_proteins,_family_3|TAX=unknown	+	+		0	0	0	66.7	0	0	0	0	0		0	0	0	92.8	0	84.3	0	0	0		0	0	0	1	0	0	0	0	0	0	0	0	1	0	1	0	0	0	0	0	0	12	0	0
	NODE_3278967_length_116_cov_80.025864_1	PF00497:Bacterial_extracellular_solute-binding_proteins,_family_3|TAX=unknown	+		+	0	0	0	0	0	0	58.9	64.3	69.9		0	0	0	0	0	0	0	0	0		0	0	0	0	0	0	1	1	1	0	0	0	0	0	0	0	0	0	0	0	0	0	0	0
	NODE_1494694_length_2862_cov_89.048569_2	PF00528:Binding-protein-dependent_transport_system_inner_membrane_component|TAX=unknown		+	+	0	0	0	0	0	0	0	86.3	0		0	0	0	0	0	0	0	0	0		0	0	0	0	0	0	0	1	0	0	0	0	0	0	0	0	0	0	0	0	0	0	0	0
	NODE_1524951_length_1385_cov_6.717690_2	PF00528:Binding-protein-dependent_transport_system_inner_membrane_component|TAX=unknown			+	0	0	0	0	0	0	0	0	0		0	0	0	0	0	0	74.7	0	0		0	0	0	0	0	0	0	0	0	0	0	0	0	0	0	1	0	0	0	0	0	0	0	0
	NODE_1896189_length_8220_cov_14.143796_2	PF00528:Binding-protein-dependent_transport_system_inner_membrane_component|TAX=unknown		+	+	0	0	0	223.3	293.8	225.1	176.4	214.9	152.7		0	0	0	184.8	208	216.1	106.5	0	0		0	0	0	3	3	3	3	3	3	0	0	0	3	3	3	2	0	0	0	0	0	22.2	22.2	22.2
	NODE_1994785_length_65_cov_3.230769_1	PF00528:Binding-protein-dependent_transport_system_inner_membrane_component|TAX=unknown			+	0	0	0	0	0	0	0	0	0		0	0	0	245.8	0	0	0	0	0		0	0	0	0	0	0	0	0	0	0	0	0	2	0	0	0	0	0	0	0	0	0	0	0
	NODE_2926436_length_842_cov_13.937055_1	PF00528:Binding-protein-dependent_transport_system_inner_membrane_component|TAX=unknown			+	64.7	60.5	60.9	0	0	0	0	0	0		0	0	0	0	0	0	0	0	0		1	1	1	0	0	0	0	0	0	0	0	0	0	0	0	0	0	0	34	34	34	0	0	0
	NODE_4782562_length_4634_cov_18.919939_2	PF00528:Binding-protein-dependent_transport_system_inner_membrane_component|TAX=unknown			+	59.5	0	71	0	0	0	438.6	533.6	347.5		0	0	0	0	0	0	0	0	0		1	0	2	0	0	0	8	8	5	0	0	0	0	0	0	0	0	0	3.1	0	6.3	0	0	0
	NODE_644025_length_2838_cov_62.757927_2	PF00528:Binding-protein-dependent_transport_system_inner_membrane_component|TAX=unknown		+	+	0	0	0	0	94.3	0	0	0	0		0	0	0	0	0	0	0	0	0		0	0	0	0	1	0	0	0	0	0	0	0	0	0	0	0	0	0	0	0	0	0	5.5	0
	NODE_92926_length_50_cov_290.239990_1	PF00528:Binding-protein-dependent_transport_system_inner_membrane_component|TAX=unknown			+	0	0	0	0	0	0	0	0	0		0	73.2	0	0	0	0	0	0	0		0	0	0	0	0	0	0	0	0	0	1	0	0	0	0	0	0	0	0	0	0	0	0	0
	NODE_539439_length_61_cov_175.508194_1	PF00532:Periplasmic_binding_proteins_and_sugar_binding_domain_of_LacI_family|TAX=unknown				0	0	0	0	0	0	0	0	0		0	0	0	143.7	0	0	0	0	0		0	0	0	0	0	0	0	0	0	0	0	0	1	0	0	0	0	0	0	0	0	0	0	0
	NODE_243669_length_372_cov_233.599457_1	PF01547:Bacterial_extracellular_solute-binding_protein,PF13416:Bacterial_extracellular_solute-binding_protein|TAX=unknown	+	+		0	0	0	0	0	0	0	0	0		0	0	0	188.1	0	0	0	0	0		0	0	0	0	0	0	0	0	0	0	0	0	3	0	0	0	0	0	0	0	0	0	0	0
	NODE_78156_length_210_cov_523.028564_1	PF01547:Bacterial_extracellular_solute-binding_protein,PF13416:Bacterial_extracellular_solute-binding_protein|TAX=unknown	+	+		130.8	0	0	0	123.2	0	68.6	113.3	103.6		0	0	0	0	0	0	0	0	0		1	0	0	0	1	0	1	1	1	0	0	0	0	0	0	0	0	0	37.9	0	0	0	37.9	0
	NODE_222093_length_94_cov_106.744682_1	PF01547:Bacterial_extracellular_solute-binding_protein|TAX=unknown	+	+		0	61.1	0	0	0	0	82.5	87.5	0		0	0	0	0	0	0	115.5	0	69.5		0	1	0	0	0	0	1	1	0	0	0	0	0	0	0	1	0	1	0	13.4	0	0	0	0
	NODE_261742_length_404_cov_173.056931_1	PF01547:Bacterial_extracellular_solute-binding_protein|TAX=unknown	+	+		0	0	0	0	0	0	0	121	82.7		0	0	0	0	0	0	0	0	0		0	0	0	0	0	0	0	3	2	0	0	0	0	0	0	0	0	0	0	0	0	0	0	0
	NODE_2851974_length_51_cov_12.098040_1	PF01547:Bacterial_extracellular_solute-binding_protein|TAX=unknown	+	+		0	0	0	113.8	177.4	157.8	0	0	82.8		0	0	0	121.8	99.6	125.9	103.7	86.4	0		0	0	0	2	3	2	0	0	1	0	0	0	1	1	2	2	2	0	0	0	0	51.9	51.9	25
	NODE_41373_length_52_cov_136.788467_1	PF01547:Bacterial_extracellular_solute-binding_protein|TAX=unknown		+		0	0	0	0	0	0	0	0	0		0	0	0	114.6	0	86.9	115.5	89.4	126.2		0	0	0	0	0	0	0	0	0	0	0	0	1	0	1	1	1	1	0	0	0	0	0	0
	NODE_857570_length_116_cov_298.491394_1	PF01547:Bacterial_extracellular_solute-binding_protein|TAX=unknown	+	+		0	0	0	0	0	0	0	72.2	61.6		0	0	0	0	0	0	0	0	0		0	0	0	0	0	0	0	1	1	0	0	0	0	0	0	0	0	0	0	0	0	0	0	0
	NODE_4991412_length_364_cov_2.494505_2	PF00892:EamA-like_transporter_family|TAX=unknown				0	55.9	0	0	0	0	61.7	71.3	0		0	0	0	0	0	0	0	0	0		0	1	0	0	0	0	1	1	0	0	0	0	0	0	0	0	0	0	0	18.5	0	0	0	0
	NODE_588913_length_2114_cov_57.787605_1	PF00892:EamA-like_transporter_family|TAX=unknown		+	+	0	0	57.9	0	0	0	0	0	0		0	0	0	0	0	0	0	0	0		0	0	1	0	0	0	0	0	0	0	0	0	0	0	0	0	0	0	0	0	23.6	0	0	0
	NODE_864754_length_2781_cov_9.859403_2	PF00892:EamA-like_transporter_family|TAX=unknown			+	0	0	0	0	0	0	0	71.2	0		0	0	0	0	0	0	0	0	0		0	0	0	0	0	0	0	1	0	0	0	0	0	0	0	0	0	0	0	0	0	0	0	0
	NODE_1152487_length_111_cov_2.441442_1	PF01810:LysE_type_translocator|TAX=unknown			+	0	0	0	0	0	0	0	92.7	0		0	0	0	0	0	0	0	0	0		0	0	0	0	0	0	0	1	0	0	0	0	0	0	0	0	0	0	0	0	0	0	0	0
	NODE_418985_length_390_cov_2.479487_1	PF02472:Biopolymer_transport_protein_ExbD/TolR|TAX=unknown			+	128.5	71.8	108.8	171.3	0	0	125.4	157.5	0		0	0	0	156.8	118.2	0	0	61.5	0		3	1	2	2	0	0	2	3	0	0	0	0	3	1	0	0	1	0	50	16.3	30.4	35.9	0	0
	NODE_1738072_length_1826_cov_3.030120_1	PF02687:FtsX-like_permease_family|TAX=unknown			+	0	0	0	0	0	0	77.8	163.8	0		0	0	0	0	0	0	0	0	0		0	0	0	0	0	0	1	2	0	0	0	0	0	0	0	0	0	0	0	0	0	0	0	0
	NODE_7318958_length_206_cov_19.330097_1	PF02687:FtsX-like_permease_family|TAX=unknown	+		+	58.9	66.8	0	0	0	0	0	0	0		0	56.3	0	0	0	0	0	0	0		1	1	0	0	0	0	0	0	0	0	1	0	0	0	0	0	0	0	23.5	23.5	0	0	0	0
	NODE_1767716_length_178_cov_159.028091_1	PF03480:Bacterial_extracellular_solute-binding_protein,_family_7|TAX=unknown		+		0	0	0	0	0	0	117.6	142.4	0		0	0	0	0	0	0	0	0	0		0	0	0	0	0	0	2	2	0	0	0	0	0	0	0	0	0	0	0	0	0	0	0	0
	NODE_191507_length_116_cov_641.517212_1	PF03480:Bacterial_extracellular_solute-binding_protein,_family_7|TAX=unknown	+	+		0	0	0	169	199	132.4	177.5	192.4	161.6		0	0	0	122.5	0	142.5	186.6	88	164.3		0	0	0	2	2	2	2	2	2	0	0	0	1	0	2	2	1	3	0	0	0	36.2	36.2	36.2
	NODE_263892_length_247_cov_250.182190_1	PF03480:Bacterial_extracellular_solute-binding_protein,_family_7|TAX=unknown	+	+		0	0	0	243.4	292.9	221.8	161.1	316.1	255.4		0	0	0	171.3	274.9	157.8	152.6	84.5	75.7		0	0	0	2	3	3	4	6	5	0	0	0	2	3	2	3	2	2	0	0	0	20.7	20.7	20.7
	NODE_2822993_length_138_cov_37.326088_1	PF03480:Bacterial_extracellular_solute-binding_protein,_family_7|TAX=unknown				0	0	0	0	0	0	74.6	74.4	61.2		0	0	0	0	0	0	0	55.8	0		0	0	0	0	0	0	1	1	1	0	0	0	0	0	0	0	1	0	0	0	0	0	0	0
	NODE_3167402_length_62_cov_65.290321_1	PF03480:Bacterial_extracellular_solute-binding_protein,_family_7|TAX=unknown				0	0	0	0	0	0	56.4	99.7	73		0	0	0	0	0	0	0	0	0		0	0	0	0	0	0	1	1	1	0	0	0	0	0	0	0	0	0	0	0	0	0	0	0
	NODE_373508_length_151_cov_186.629135_1	PF03480:Bacterial_extracellular_solute-binding_protein,_family_7|TAX=unknown	+			0	0	0	89.8	163.9	125.7	0	0	67.1		0	0	0	323.2	216.5	153.5	90.8	97.3	76.4		0	0	0	1	2	1	0	0	1	0	0	0	4	1	1	1	1	1	0	0	0	32.1	50.9	32.1
	NODE_3839082_length_44_cov_49.590908_1	PF03480:Bacterial_extracellular_solute-binding_protein,_family_7|TAX=unknown				0	0	0	0	0	0	0	80.3	0		0	0	0	0	0	0	0	0	0		0	0	0	0	0	0	0	2	0	0	0	0	0	0	0	0	0	0	0	0	0	0	0	0
	NODE_804221_length_44_cov_45.477272_1	PF03480:Bacterial_extracellular_solute-binding_protein,_family_7|TAX=unknown				0	0	0	62.8	0	0	0	0	136.4		0	0	0	0	0	0	0	0	0		0	0	0	1	0	0	0	0	1	0	0	0	0	0	0	0	0	0	0	0	0	31.1	0	0
	NODE_84338_length_38_cov_390.578949_1	PF03480:Bacterial_extracellular_solute-binding_protein,_family_7|TAX=unknown				0	0	0	0	0	0	0	0	0		0	0	0	90.5	0	0	0	0	0		0	0	0	0	0	0	0	0	0	0	0	0	1	0	0	0	0	0	0	0	0	0	0	0
	NODE_4990672_length_84_cov_2.309524_1	PF03448:MgtE_intracellular_N_domain|TAX=unknown				0	0	0	0	0	0	62.7	0	0		0	0	0	0	0	0	0	0	0		0	0	0	0	0	0	1	0	0	0	0	0	0	0	0	0	0	0	0	0	0	0	0	0
	NODE_1293413_length_176_cov_88.403412_1	PF04973:Nicotinamide_mononucleotide_transporter|TAX=unknown				62.6	56	0	0	0	0	0	0	0		0	57.6	0	0	0	0	0	0	0		1	1	0	0	0	0	0	0	0	0	1	0	0	0	0	0	0	0	21.5	21.5	0	0	0	0
	NODE_7768062_length_109_cov_4.669725_1	PF08352:Oligopeptide/dipeptide_transporter,_C-terminal_region|TAX=unknown				0	113.6	0	0	0	0	0	0	0		108	110.7	0	0	0	0	0	0	0		0	2	0	0	0	0	0	0	0	2	2	0	0	0	0	0	0	0	0	39.2	0	0	0	0
	NODE_3217890_length_211_cov_5.232227_1	PF12911:N-terminal_TM_domain_of_oligopeptide_transport_permease_C|TAX=unknown			+	87.9	0	65.4	0	0	0	0	0	0		0	0	0	0	0	0	0	0	0		1	0	1	0	0	0	0	0	0	0	0	0	0	0	0	0	0	0	11.8	0	11.8	0	0	0
	NODE_2660394_length_330_cov_20.412121_1	PF13416:Bacterial_extracellular_solute-binding_protein|TAX=unknown				0	0	0	0	0	0	0	0	0		0	0	0	103.5	0	0	0	0	0		0	0	0	0	0	0	0	0	0	0	0	0	1	0	0	0	0	0	0	0	0	0	0	0
	NODE_508613_length_102_cov_5.921568_1	PF13416:Bacterial_extracellular_solute-binding_protein|TAX=unknown	+	+		0	0	0	152.8	203.9	126.9	144.8	216.1	186.6		0	0	0	121.4	152.4	0	123.8	0	103.1		0	0	0	1	3	2	3	4	2	0	0	0	1	2	0	2	0	2	0	0	0	32.8	55.7	32.8
	NODE_56654_length_51_cov_234.901962_1	PF13416:Bacterial_extracellular_solute-binding_protein|TAX=unknown		+		0	0	0	0	0	0	66.2	66.6	68.5		0	0	0	0	0	0	0	0	0		0	0	0	0	0	0	1	1	1	0	0	0	0	0	0	0	0	0	0	0	0	0	0	0
	NODE_677613_length_384_cov_20.752604_1	PF13416:Bacterial_extracellular_solute-binding_protein|TAX=unknown	+	+		173.2	0	220.5	0	0	0	0	0	0		0	0	0	0	0	0	0	0	0		3	0	3	0	0	0	0	0	0	0	0	0	0	0	0	0	0	0	57.3	0	57.3	0	0	0
	NODE_9111551_length_112_cov_5.250000_1	PF00209:Sodium:neurotransmitter_symporter_family|TAX=unknown			+	0	0	0	0	0	0	0	0	0		0	0	0	0	0	0	0	63.1	52.5		0	0	0	0	0	0	0	0	0	0	0	0	0	0	0	0	1	1	0	0	0	0	0	0
	NODE_1720205_length_487_cov_7.168378_1	PF07690:Major_Facilitator_Superfamily|TAX=unknown				0	0	0	94.7	0	0	0	0	0		0	0	0	89.5	0	0	0	0	0		0	0	0	1	0	0	0	0	0	0	0	0	1	0	0	0	0	0	0	0	0	35.7	0	0
	NODE_641479_length_62_cov_61.080647_1	PF07690:Major_Facilitator_Superfamily|TAX=unknown			+	0	0	0	0	0	0	0	0	0		0	71.5	0	0	0	0	0	0	0		0	0	0	0	0	0	0	0	0	0	1	0	0	0	0	0	0	0	0	0	0	0	0	0
Transposases
	NODE_1384098_length_253_cov_2.948617_1	PF01609:Transposase_DDE_domain|TAX=unknown				341.3	329.2	255.5	0	0	0	0	0	0		130.9	0	0	0	0	0	0	0	0		5	5	5	0	0	0	0	0	0	2	0	0	0	0	0	0	0	0	4.9	4.9	4.9	0	0	0
Outer membrane proteins
	NODE_4039113_length_476_cov_3.813025_1	PF00691:OmpA_family|TAX=unknown		+	+	0	0	0	0	0	0	0	0	0		0	83.3	0	0	0	0	0	0	0		0	0	0	0	0	0	0	0	0	0	2	0	0	0	0	0	0	0	0	0	0	0	0	0
	NODE_1174144_length_114_cov_85.026314_1	PF13609:Gram-negative_porin|TAX=unknown	+	+		170.5	180.2	165.1	0	0	0	0	0	0		163.7	180.2	128.3	0	0	0	0	0	0		2	3	2	0	0	0	0	0	0	2	3	2	0	0	0	0	0	0	34.2	39.7	34.2	0	0	0
	NODE_2576155_length_166_cov_9.620481_1	PF13609:Gram-negative_porin|TAX=unknown	+	+		112.2	97.8	131.2	0	0	0	0	89.6	0		116.6	89.9	74.3	0	0	0	0	0	0		1	1	1	0	0	0	0	1	0	1	1	1	0	0	0	0	0	0	10.8	10.8	10.8	0	0	0
	NODE_3119976_length_331_cov_14.425982_1	PF13609:Gram-negative_porin|TAX=unknown	+			82	84.7	145.2	0	0	0	0	0	0		0	0	0	0	0	0	0	0	0		1	1	2	0	0	0	0	0	0	0	0	0	0	0	0	0	0	0	18.8	18.8	55.1	0	0	0
Other functions
	NODE_5628983_length_492_cov_3.056911_1	PF04607:Region_found_in_RelA_/_SpoT_proteins,PF02824:TGS_domain (ppGpp synthase)|TAX=unknown				0	0	0	0	102.6	0	0	0	0		0	0	0	0	0	0	0	0	0		0	0	0	0	1	0	0	0	0	0	0	0	0	0	0	0	0	0	0	0	0	0	35.1	0
	NODE_6071755_length_194_cov_3.237113_1	PF03486:HI0933-like_protein|TAX=unknown				0	0	0	0	0	0	0	0	0		67.9	0	0	0	0	0	0	0	0		0	0	0	0	0	0	0	0	0	1	0	0	0	0	0	0	0	0	0	0	0	0	0	0
	NODE_6170317_length_1563_cov_2.764555_2	PF01575:MaoC_like_domain|TAX=unknown	+			0	0	0	0	0	0	0	0	0		0	0	0	0	0	0	0	54.6	0		0	0	0	0	0	0	0	0	0	0	0	0	0	0	0	0	1	0	0	0	0	0	0	0
	NODE_3009040_length_45268_cov_18.355373_34	PF00654:Voltage_gated_chloride_channel|TAX=unknown		+		0	0	0	0	0	0	0	0	0		0	0	0	0	0	0	0	0	72.8		0	0	0	0	0	0	0	0	0	0	0	0	0	0	0	0	0	2	0	0	0	0	0	0
	NODE_4379142_length_82_cov_2.780488_1	PF00484:Carbonic_anhydrase|TAX=unknown				0	0	0	107.4	0	0	0	0	0		0	0	0	0	0	0	0	0	0		0	0	0	1	0	0	0	0	0	0	0	0	0	0	0	0	0	0	0	0	0	20.4	0	0
	NODE_1885501_length_41_cov_2.756098_1	PF00296:Luciferase-like_monooxygenase|TAX=unknown				0	0	0	71.3	0	0	0	0	0		0	0	0	0	0	0	0	0	0		0	0	0	2	0	0	0	0	0	0	0	0	0	0	0	0	0	0	0	0	0	12.9	0	0
	NODE_4686827_length_288_cov_6.559028_1	PF00296:Luciferase-like_monooxygenase|TAX=unknown				100.4	150	61.4	85.2	300.4	345.2	281.8	479.8	280		0	0	0	0	0	0	0	0	0		2	3	1	2	4	6	5	6	5	0	0	0	0	0	0	0	0	0	15.4	24.1	7.4	13	35.2	42.6
	NODE_1001664_length_67_cov_101.686569_1	PF02308:MgtC_family|TAX=unknown	+			0	0	0	0	0	0	0	0	0		0	0	59.7	0	0	0	0	0	0		0	0	0	0	0	0	0	0	0	0	0	1	0	0	0	0	0	0	0	0	0	0	0	0
	NODE_7088665_length_728_cov_3.314560_1	PF00753:Metallo-beta-lactamase_superfamily,PF12706:Beta-lactamase_superfamily_domain|TAX=unknown				0	0	0	150.5	163.4	155.2	54.1	75.8	72.1		0	0	0	182.7	104.4	115.8	0	61.6	0		0	0	0	1	1	1	1	1	1	0	0	0	1	1	1	0	1	0	0	0	0	28.6	28.6	28.6
	NODE_2964155_length_1207_cov_28.018227_1	PF00480:ROK_family|TAX=unknown				58.9	0	0	0	0	0	0	87	68.4		0	0	0	0	0	0	0	0	0		1	0	0	0	0	0	0	2	1	0	0	0	0	0	0	0	0	0	13.5	0	0	0	0	0
	NODE_5364820_length_273_cov_6.358974_1	PF00586:AIR_synthase_related_protein,_N-terminal_domain|TAX=unknown				0	0	0	67.3	87.6	0	0	65.5	96.2		0	0	0	90.1	0	0	0	0	65.3		0	0	0	1	1	0	0	1	1	0	0	0	1	0	0	0	0	1	0	0	0	7.7	7.7	0
	NODE_2431703_length_292_cov_12.027397_1	PF00890:FAD_binding_domain|TAX=TAX:root;cellular_organisms;Bacteria;FCB_group;Bacteroidetes/Chlorobi_group;Bacteroidetes;Flavobacteriia;Flavobacteriales;Flavobacteriaceae;Cellulophaga;Cellulophaga_lytica;Cellulophaga_lytica_DSM_7489				63.4	0	0	0	0	0	0	0	0		0	0	0	0	0	0	0	0	0		1	0	0	0	0	0	0	0	0	0	0	0	0	0	0	0	0	0	7.3	0	0	0	0	0
	NODE_258227_length_411_cov_12.097323_1	PF01103:Surface_antigen|TAX=unknown				0	0	0	0	0	0	98.9	139.8	103.8		0	0	0	0	0	0	168.8	98.6	110.7		0	0	0	0	0	0	1	1	1	0	0	0	0	0	0	2	1	2	0	0	0	0	0	0
	NODE_3223891_length_123_cov_22.211382_1	PF01103:Surface_antigen|TAX=unknown	+			0	0	0	0	0	0	0	0	0		0	61.8	0	0	0	0	0	0	0		0	0	0	0	0	0	0	0	0	0	1	0	0	0	0	0	0	0	0	0	0	0	0	0
	NODE_2047614_length_1383_cov_6.659436_2	PF02668:Taurine_catabolism_dioxygenase_TauD,_TfdA_family|TAX=unknown				0	0	0	118.4	0	0	0	0	0		0	0	0	0	0	0	0	0	0		0	0	0	1	0	0	0	0	0	0	0	0	0	0	0	0	0	0	0	0	0	15.9	0	0
	NODE_5612123_length_96_cov_3.166667_1	PF00590:Tetrapyrrole_(Corrin/Porphyrin)_Methylases|TAX=unknown				0	89.4	80.7	0	0	0	0	0	0		0	0	0	0	0	0	0	0	0		0	2	2	0	0	0	0	0	0	0	0	0	0	0	0	0	0	0	0	9.8	9.8	0	0	0
	NODE_5397965_length_5466_cov_9.279181_7	PF01145:SPFH_domain_/_Band_7_family|TAX=unknown	+		+	0	0	0	0	243.2	0	0	0	0		0	0	0	124.2	0	0	0	0	0		0	0	0	0	3	0	0	0	0	0	0	0	3	0	0	0	0	0	0	0	0	0	16.3	0
	NODE_854897_length_450_cov_10.580000_1	PF01916:Deoxyhypusine_synthase|TAX=unknown				127.7	0	0	0	0	0	0	0	60.9		0	0	0	0	0	0	0	0	0		2	0	0	0	0	0	0	0	1	0	0	0	0	0	0	0	0	0	17.1	0	0	0	0	0
	NODE_689134_length_567_cov_5.888889_1	PF01966:HD_domain|TAX=unknown				0	0	0	0	0	0	100.1	118.5	0		0	0	0	0	0	0	0	0	55.4		0	0	0	0	0	0	1	2	0	0	0	0	0	0	0	0	0	1	0	0	0	0	0	0
	NODE_122135_length_652_cov_3.280675_1	PF02469:Fasciclin_domain|TAX=unknown	+			111.7	127.7	140.1	0	0	0	0	0	0		0	0	0	0	0	0	0	0	0		1	1	1	0	0	0	0	0	0	0	0	0	0	0	0	0	0	0	34.4	34.4	34.4	0	0	0
	NODE_3053793_length_370_cov_4.854054_1	PF02494:HYR_domain|TAX=unknown	+			84.1	57.4	97.7	0	0	0	0	0	0		0	54.9	0	0	0	0	0	0	0		1	1	1	0	0	0	0	0	0	0	1	0	0	0	0	0	0	0	8.2	8.2	8.2	0	0	0
	NODE_1465253_length_320_cov_2.896875_1	PF02518:Histidine_kinase-,_DNA_gyrase_B-,_and_HSP90-like_ATPase|TAX=unknown				0	0	0	0	152.9	0	0	0	0		0	0	0	0	0	0	0	0	0		0	0	0	0	2	0	0	0	0	0	0	0	0	0	0	0	0	0	0	0	0	0	14.9	0
	NODE_1634353_length_234_cov_2.106838_1	PF02518:Histidine_kinase-,_DNA_gyrase_B-,_and_HSP90-like_ATPase|TAX=unknown				268.2	135.1	128.6	258.5	305.5	301.7	303.1	290.2	251.2		0	57.1	0	239.7	301.8	243.9	260.6	170.9	225.2		3	2	2	3	3	4	4	4	4	0	1	0	3	4	4	3	2	3	40	18.3	18.3	31.3	40.9	40.9
	NODE_620307_length_904_cov_63.237831_2	PF02518:Histidine_kinase-,_DNA_gyrase_B-,_and_HSP90-like_ATPase|TAX=unknown		+		64.5	0	0	0	0	0	63.5	71.7	0		0	0	0	0	0	0	0	0	78.6		1	0	0	0	0	0	1	1	0	0	0	0	0	0	0	0	0	1	11.6	0	0	0	0	0
	NODE_3485776_length_247_cov_2.672065_1	PF02541:Ppx/GppA_phosphatase_family|TAX=unknown				87.1	0	0	0	0	0	0	0	0		0	0	0	0	0	0	0	0	0		1	0	0	0	0	0	0	0	0	0	0	0	0	0	0	0	0	0	18.2	0	0	0	0	0
	NODE_7274241_length_64_cov_2.515625_1	PF02541:Ppx/GppA_phosphatase_family|TAX=unknown				0	0	0	0	162	172.6	0	0	0		0	0	0	149.3	145.7	123.9	0	0	0		0	0	0	0	3	3	0	0	0	0	0	0	2	2	2	0	0	0	0	0	0	0	24.7	24.7
	NODE_8131928_length_124_cov_2.975806_1	PF02629:CoA_binding_domain|TAX=unknown		+		0	0	0	0	0	0	0	0	0		75.6	83.5	0	118.6	0	0	0	0	63.4		0	0	0	0	0	0	0	0	0	1	1	0	2	0	0	0	0	1	0	0	0	0	0	0
	NODE_1923247_length_2011_cov_8.922426_2	PF02754:Cysteine-rich_domain|TAX=unknown		+		0	0	0	0	0	0	0	81.2	66.6		0	0	0	0	0	0	0	0	0		0	0	0	0	0	0	0	1	1	0	0	0	0	0	0	0	0	0	0	0	0	0	0	0
	NODE_7158378_length_104_cov_2.076923_1	PF02769:AIR_synthase_related_protein,_C-terminal_domain|TAX=unknown				0	0	0	0	112	116.7	0	0	0		0	0	0	94.6	105.7	82.4	76.1	0	0		0	0	0	0	1	1	0	0	0	0	0	0	1	1	1	1	0	0	0	0	0	0	27.6	27.6
	NODE_703884_length_5749_cov_17.450861_2	PF02826:D-isomer_specific_2-hydroxyacid_dehydrogenase,_NAD_binding_domain,PF02222:ATP-grasp_domain|TAX=unknown				0	0	0	107.2	0	231.4	706.5	905.4	602.5		0	437.2	0	374.1	413.5	0	443.1	448.7	323.6		0	0	0	2	0	5	10	11	9	0	8	0	4	8	0	7	7	6	0	0	0	7	0	13.8
	NODE_75463_length_260_cov_31.126923_1	PF03060:Nitronate_monooxygenase|TAX=unknown				0	0	98.3	0	108	0	87.1	179.8	79.7		0	0	0	0	0	0	0	0	59.8		0	0	2	0	1	0	1	2	1	0	0	0	0	0	0	0	0	1	0	0	34.7	0	17.8	0
	NODE_2633681_length_100_cov_43.340000_1	PF03739:Predicted_permease_YjgP/YjgQ_family|TAX=unknown			+	0	111.1	0	0	0	0	0	0	0		0	0	0	0	0	0	0	0	0		0	2	0	0	0	0	0	0	0	0	0	0	0	0	0	0	0	0	0	28.8	0	0	0	0
	NODE_1143402_length_343_cov_61.204082_1	PF03773:Predicted_permease|TAX=unknown		+		126.8	101	0	105.4	247.7	227.6	192.9	274.9	234		0	0	0	0	0	0	192	94.8	83.3		2	2	0	1	4	4	3	4	3	0	0	0	0	0	0	3	1	2	19	19	0	17.4	36.4	36.4
	NODE_728691_length_828_cov_5.758454_1	PF03477:ATP_cone_domain|TAX=unknown	+			0	0	0	0	0	0	0	157.6	0		0	117.5	0	0	0	0	0	0	0		0	0	0	0	0	0	0	2	0	0	2	0	0	0	0	0	0	0	0	0	0	0	0	0
	NODE_967067_length_14182_cov_72.691437_9	PF09928:Predicted_small_integral_membrane_protein_(DUF2160)|TAX=unknown		+	+	0	0	0	0	0	0	0	146.8	0		0	228.5	0	0	0	0	0	0	0		0	0	0	0	0	0	0	2	0	0	5	0	0	0	0	0	0	0	0	0	0	0	0	0
	NODE_6343106_length_239_cov_26.665272_1	PF10027:Predicted_integral_membrane_protein_(DUF2269)|TAX=unknown			+	0	0	0	0	0	0	0	0	0		0	0	0	0	0	0	161	0	0		0	0	0	0	0	0	0	0	0	0	0	0	0	0	0	2	0	0	0	0	0	0	0	0
	NODE_2962532_length_192_cov_5.770833_1	PF13360:PQQ-like_domain|TAX=unknown				75.9	53.7	76.8	0	0	0	0	0	0		69	61.1	63.4	0	0	0	0	0	0		1	1	1	0	0	0	0	0	0	1	1	1	0	0	0	0	0	0	5	5	5	0	0	0
	NODE_4312940_length_158_cov_3.702532_1	PF13380:CoA_binding_domain|TAX=unknown		+		0	0	0	77.2	0	0	0	0	67.6		0	0	0	0	126.4	0	0	0	0		0	0	0	2	0	0	0	0	1	0	0	0	0	2	0	0	0	0	0	0	0	21.6	0	0
	NODE_1648014_length_941_cov_50.724762_1	PF13394:4Fe-4S_single_cluster_domain,PF04055:Radical_SAM_superfamily|TAX=unknown	+	+		75.1	92.1	126.6	0	0	0	0	0	0		0	0	0	0	0	0	0	0	0		1	1	2	0	0	0	0	0	0	0	0	0	0	0	0	0	0	0	5.1	5.7	10.8	0	0	0
	NODE_5349957_length_40_cov_6.800000_1	PF13414:TPR_repeat,PF13424:Tetratricopeptide_repeat|TAX=unknown				0	0	0	0	0	0	0	0	0		0	67.6	0	0	0	0	0	0	0		0	0	0	0	0	0	0	0	0	0	1	0	0	0	0	0	0	0	0	0	0	0	0	0
	NODE_2918004_length_523_cov_3.726578_1	PF01467:Cytidylyltransferase,PF13714:Phosphoenolpyruvate_phosphomutase|TAX=unknown				0	0	0	0	82.6	0	0	0	0		0	0	0	0	0	0	0	0	0		0	0	0	0	2	0	0	0	0	0	0	0	0	0	0	0	0	0	0	0	0	0	22.6	0
	NODE_9061754_length_82_cov_2.000000_1	PF13714:Phosphoenolpyruvate_phosphomutase|TAX=unknown				0	0	0	0	0	0	0	0	0		0	0	0	98.9	0	0	0	0	0		0	0	0	0	0	0	0	0	0	0	0	0	1	0	0	0	0	0	0	0	0	0	0	0
	NODE_550344_length_116_cov_68.370689_1	PF14226:non-haem_dioxygenase_in_morphine_synthesis_N-terminal|TAX=unknown		+		91.3	74.2	78.2	0	0	0	67.6	0	69.1		0	0	0	0	0	0	0	0	0		1	1	1	0	0	0	1	0	1	0	0	0	0	0	0	0	0	0	6.6	6.6	6.6	0	0	0
	NODE_1775124_length_125_cov_14.488000_1	PF14322:Starch-binding_associating_with_outer_membrane|TAX=unknown				0	0	0	0	0	0	0	0	0		0	58.6	0	0	0	0	0	0	0		0	0	0	0	0	0	0	0	0	0	1	0	0	0	0	0	0	0	0	0	0	0	0	0
	NODE_2256913_length_113_cov_3.353982_1	PF14322:Starch-binding_associating_with_outer_membrane|TAX=unknown	+	+		152.1	136.6	125.7	0	0	0	0	0	0		117.2	119.1	119.1	0	0	0	0	0	0		3	3	3	0	0	0	0	0	0	3	2	2	0	0	0	0	0	0	31.9	31.9	31.9	0	0	0
	NODE_2113679_length_135_cov_3.274074_1	PF14606:GDSL-like_Lipase/Acylhydrolase_family|TAX=unknown				0	0	97	74.6	127.2	127.3	0	116.3	0		85.9	141.6	0	267	326.1	148.2	95.1	0	0		0	0	2	1	2	2	0	2	0	1	2	0	5	7	3	1	0	0	0	0	21	11	21	21
	NODE_2589352_length_343_cov_19.370262_1	PF00805:Pentapeptide_repeats_(8_copies),PF13599:Pentapeptide_repeats_(9_copies)|TAX=unknown				0	0	0	0	0	0	0	0	0		0	0	0	0	0	0	0	0	51.9		0	0	0	0	0	0	0	0	0	0	0	0	0	0	0	0	0	1	0	0	0	0	0	0
	NODE_461707_length_654_cov_3.859327_1	PF03781:Sulfatase-modifying_factor_enzyme_1|TAX=TAX:root;cellular_organisms;Bacteria;FCB_group;Bacteroidetes/Chlorobi_group;Bacteroidetes;Sphingobacteriia;Sphingobacteriales;Sphingobacteriaceae;Pseudopedobacter;Pseudopedobacter_saltans;Pseudopedobacter_saltans_DSM_12145				0	0	78.7	0	0	0	0	0	0		77.1	68.1	89.6	0	0	0	0	0	0		0	0	1	0	0	0	0	0	0	1	1	1	0	0	0	0	0	0	0	0	23.7	0	0	0
Unknown function
	NODE_263528_length_1709_cov_6.191925_1	PF06713:Bacterial_PH_domain|TAX=unknown				0	51.9	0	0	0	0	0	0	0		0	0	0	0	0	0	0	0	0		0	1	0	0	0	0	0	0	0	0	0	0	0	0	0	0	0	0	0	8.8	0	0	0	0
	NODE_5210867_length_65_cov_2.615385_1	PF04308:Protein_of_unknown_function_(DUF458)|TAX=unknown				0	0	0	0	0	0	0	0	0		0	0	79.7	0	0	0	0	0	0		0	0	0	0	0	0	0	0	0	0	0	1	0	0	0	0	0	0	0	0	0	0	0	0
	NODE_3153399_length_1165_cov_33.341629_2	PF05258:Protein_of_unknown_function_(DUF721)|TAX=unknown				0	0	0	0	0	0	0	0	0		0	0	0	0	0	0	102.7	68.6	55.1		0	0	0	0	0	0	0	0	0	0	0	0	0	0	0	1	1	1	0	0	0	0	0	0
	NODE_666648_length_84_cov_26.119047_1	PF05559:Protein_of_unknown_function_(DUF763)|TAX=unknown				90.6	108.9	70.3	0	0	0	0	0	0		0	0	0	0	0	0	0	0	0		1	1	1	0	0	0	0	0	0	0	0	0	0	0	0	0	0	0	7.9	7.9	7.9	0	0	0
	NODE_4368501_length_81_cov_41.160492_1	PF05684:Protein_of_unknown_function_(DUF819)|TAX=unknown				0	0	87.5	0	0	0	0	121.3	0		0	0	0	0	210.2	207.2	0	0	0		0	0	2	0	0	0	0	1	0	0	0	0	0	1	3	0	0	0	0	0	18.7	0	0	0
	NODE_6680163_length_761_cov_6.692510_1	PF01345:Domain_of_unknown_function_DUF11|TAX=unknown				0	0	0	0	0	0	0	96.4	0		0	0	0	0	0	0	0	0	0		0	0	0	0	0	0	0	2	0	0	0	0	0	0	0	0	0	0	0	0	0	0	0	0
	NODE_3163032_length_44_cov_2.454545_1	PF01458:Uncharacterized_protein_family_(UPF0051)|TAX=unknown				0	0	0	0	0	0	0	73.2	0		0	0	0	0	0	0	0	0	0		0	0	0	0	0	0	0	1	0	0	0	0	0	0	0	0	0	0	0	0	0	0	0	0
	NODE_232647_length_136_cov_117.705879_1	PF01882:Protein_of_unknown_function_DUF58|TAX=unknown				0	0	0	0	0	0	0	83	0		0	0	0	0	0	0	0	0	0		0	0	0	0	0	0	0	1	0	0	0	0	0	0	0	0	0	0	0	0	0	0	0	0
	NODE_250612_length_196_cov_169.760208_1	PF05960:Bacterial_protein_of_unknown_function_(DUF885)|TAX=unknown		+	+	0	0	0	0	155.1	0	0	0	0		0	0	0	0	0	0	0	0	0		0	0	0	0	2	0	0	0	0	0	0	0	0	0	0	0	0	0	0	0	0	0	22.5	0
	NODE_84845_length_146_cov_54.547947_1	PF01883:Domain_of_unknown_function_DUF59|TAX=unknown				134	0	102	0	0	0	0	0	0		0	0	0	0	0	0	0	0	0		2	0	2	0	0	0	0	0	0	0	0	0	0	0	0	0	0	0	21.2	0	21.2	0	0	0
	NODE_1073037_length_319_cov_2.614420_1	PF03695:Uncharacterised_protein_family_(UPF0149)|TAX=unknown				0	0	0	0	144.4	0	0	0	68.2		0	0	0	198.9	0	0	81	84.5	64.9		0	0	0	0	1	0	0	0	1	0	0	0	1	0	0	1	1	1	0	0	0	0	50.9	0
	NODE_1052531_length_851_cov_6.793184_2	PF04784:Protein_of_unknown_function,_DUF547|TAX=unknown				0	0	0	0	0	0	66.7	67.2	66.2		0	0	0	0	0	0	0	0	0		0	0	0	0	0	0	1	1	1	0	0	0	0	0	0	0	0	0	0	0	0	0	0	0
	NODE_2896402_length_203_cov_2.512315_1	PF06027:Eukaryotic_protein_of_unknown_function_(DUF914)|TAX=unknown				0	0	0	0	0	0	0	0	0		0	190.1	0	0	0	0	0	0	0		0	0	0	0	0	0	0	0	0	0	3	0	0	0	0	0	0	0	0	0	0	0	0	0
	NODE_5746170_length_151_cov_8.523179_1	PF06906:Protein_of_unknown_function_(DUF1272)|TAX=unknown				0	0	0	0	0	0	0	0	0		0	0	0	0	0	90.5	0	0	0		0	0	0	0	0	0	0	0	0	0	0	0	0	0	2	0	0	0	0	0	0	0	0	0
	NODE_2032807_length_140_cov_47.185715_1	PF06966:Protein_of_unknown_function_(DUF1295)|TAX=unknown				0	0	0	0	0	0	0	0	0		0	0	0	145.7	0	0	0	0	0		0	0	0	0	0	0	0	0	0	0	0	0	2	0	0	0	0	0	0	0	0	0	0	0
	NODE_4917243_length_1440_cov_20.787500_2	PF07286:Protein_of_unknown_function_(DUF1445)|TAX=unknown	+			0	0	0	0	0	0	0	139.2	0		0	0	0	0	0	0	0	0	0		0	0	0	0	0	0	0	2	0	0	0	0	0	0	0	0	0	0	0	0	0	0	0	0
	NODE_481742_length_158_cov_14.000000_1	PF07786:Protein_of_unknown_function_(DUF1624),PF16401:unknown|TAX=unknown				72.6	0	0	0	0	0	0	0	0		0	0	0	0	0	0	0	0	0		1	0	0	0	0	0	0	0	0	0	0	0	0	0	0	0	0	0	14.9	0	0	0	0	0
	NODE_521351_length_867_cov_14.878893_1	PF07793:Protein_of_unknown_function_(DUF1631)|TAX=unknown		+		0	0	0	181.4	142.7	164.3	0	72.2	0		0	0	0	161.1	162.9	81.7	0	0	0		0	0	0	1	1	1	0	1	0	0	0	0	1	1	1	0	0	0	0	0	0	26.5	26.5	26.5
	NODE_6834728_length_197_cov_2.350254_1	PF10988:Protein_of_unknown_function_(DUF2807)|TAX=unknown				0	0	0	0	0	0	0	0	0		0	77.1	0	0	0	0	0	0	0		0	0	0	0	0	0	0	0	0	0	2	0	0	0	0	0	0	0	0	0	0	0	0	0
	NODE_5608630_length_121_cov_2.462810_1	PF11028:Protein_of_unknown_function_(DUF2723)|TAX=unknown				0	0	60.8	0	0	0	0	0	0		0	0	61.8	0	0	0	0	0	0		0	0	1	0	0	0	0	0	0	0	0	1	0	0	0	0	0	0	0	0	12.3	0	0	0
	NODE_1852936_length_143_cov_30.209789_1	PF11164:Protein_of_unknown_function_(DUF2948)|TAX=unknown		+		95.4	60.8	95	0	0	0	0	0	0		0	0	0	121.1	135.7	0	0	0	0		2	1	2	0	0	0	0	0	0	0	0	0	2	2	0	0	0	0	25.7	11.9	25.7	0	0	0
	NODE_2092096_length_256_cov_61.191406_1	PF11751:Protein_of_unknown_function_(DUF3308)|TAX=unknown				0	0	0	0	0	0	0	0	0		0	0	0	0	108	88.5	0	0	0		0	0	0	0	0	0	0	0	0	0	0	0	0	2	2	0	0	0	0	0	0	0	0	0
	NODE_1584690_length_2427_cov_56.766788_2	PF07980:SusD_family|TAX=unknown	+	+		0	0	0	0	0	0	0	0	0		0	168	0	0	0	0	0	0	0		0	0	0	0	0	0	0	0	0	0	4	0	0	0	0	0	0	0	0	0	0	0	0	0
	NODE_1107738_length_41_cov_21.512196_1	PF09424:Yqey-like_protein|TAX=unknown				0	0	0	0	0	0	0	0	73.3		0	0	0	0	0	0	0	0	0		0	0	0	0	0	0	0	0	1	0	0	0	0	0	0	0	0	0	0	0	0	0	0	0
	NODE_12491635_length_128_cov_2.023438_1	PF16267:unknown|TAX=unknown				0	0	0	0	0	0	0	0	0		0	58.2	0	0	0	0	83.3	97.3	0		0	0	0	0	0	0	0	0	0	0	1	0	0	0	0	1	2	0	0	0	0	0	0	0
	NODE_2224831_length_286_cov_2.608392_1	PF16363:unknown|TAX=unknown			+	0	0	95.8	0	0	0	0	0	0		0	0	0	0	0	0	0	0	0		0	0	2	0	0	0	0	0	0	0	0	0	0	0	0	0	0	0	0	0	36.6	0	0	0
	NODE_2462475_length_380_cov_2.005263_1	PF16363:unknown|TAX=unknown				73.2	0	0	0	0	0	0	0	0		0	0	0	0	0	0	0	0	0		1	0	0	0	0	0	0	0	0	0	0	0	0	0	0	0	0	0	12.3	0	0	0	0	0
	NODE_129883_length_102_cov_22.068628_1	PF16868:unknown|TAX=unknown				0	55.9	0	0	0	0	0	0	0		0	0	0	0	0	0	0	0	0		0	1	0	0	0	0	0	0	0	0	0	0	0	0	0	0	0	0	0	13.5	0	0	0	0
	NODE_2720773_length_119_cov_4.117647_1	PF16903:unknown,PF04451:Large_eukaryotic_DNA_virus_major_capsid_protein|TAX=unknown	+			0	0	0	0	0	0	0	0	0		0	0	94.7	0	0	0	0	0	0		0	0	0	0	0	0	0	0	0	0	0	2	0	0	0	0	0	0	0	0	0	0	0	0
	NODE_521343_length_6230_cov_23.234991_8	unknown|TAX=TAX:root;cellular_organisms;Bacteria;FCB_group;Bacteroidetes/Chlorobi_group;Bacteroidetes;Flavobacteriia;Flavobacteriales;Flavobacteriaceae;Flavobacterium;Flavobacterium_indicum;Flavobacterium_indicum_GPTSA100-9_=_DSM_17447	+			0	0	0	0	0	0	0	0	0		0	0	0	94.4	0	0	0	0	0		0	0	0	0	0	0	0	0	0	0	0	0	2	0	0	0	0	0	0	0	0	0	0	0
	NODE_1014570_length_398_cov_14.804020_1	unknown|TAX=TAX:root;cellular_organisms;Bacteria;Proteobacteria;Alphaproteobacteria;Pelagibacterales;Pelagibacteraceae;Candidatus_Pelagibacter;Candidatus_Pelagibacter_sp._IMCC9063		+		0	0	0	76.8	0	0	0	0	0		0	0	0	160.7	212.3	0	0	0	0		0	0	0	2	0	0	0	0	0	0	0	0	1	3	0	0	0	0	0	0	0	8.5	0	0
[truncated: 48 more columns]
